# Supplementary material for: Transcriptomic Interpretation on Explainable AI-Guided Intuition Uncovers Premonitory Reactions of Disordering Fate in Persimmon Fruit
Source: Plant Cell Physiol. 2023 May 24;64(11):1323–30. doi: 10.1093/pcp/pcad050 (PMC10700010; doi:10.1093/pcp/pcad050)
Supplement: pcad050_Supp [file pcad050_supp.zip]

Archive with 2 entries (2 files):
- suppl_data/pcp-2023-e-00010-File007.pdf
- suppl_data/pcp-2023-e-00010-File008.xlsx
