# Supplementary material for: Transcriptomic Interpretation on Explainable AI-Guided Intuition Uncovers Premonitory Reactions of Disordering Fate in Persimmon Fruit
Source: Plant Cell Physiol. 2023 May 24;64(11):1323–30. doi: 10.1093/pcp/pcad050 (PMC10700010; doi:10.1093/pcp/pcad050)
Supplement: pcad050_Supp [file pcad050_supp.zip › suppl_data/pcp-2023-e-00010-File008.xlsx]

## Sheet: Table S1
Supplementary Table 1 | List of the differentially expressed genes in the criteria (i).
Gene ID	Criteria (i)				TAIR annotation	Functional annotation	E value using blastx
	Average RPKMs in 10 samples of RS-F	Average RPKMs in 10 samples of C-F	Expression ratio in RS-F/C-F	P value of DEGs using DESeq2
DKAch15x12710.t1	1.0529	0.0345261	30.4956	0.000972837	AT1G32330.1	heat shock transcription factor A1D	5.46e-23
DKAch08a33010.t1	1.03652	0.048775	21.251	0.0028048	AT1G15360.1	Integrase-type DNA-binding superfamily protein	1.52e-23
DKAch08a33244.t1	9.79144	0.573169	17.083	4.00292e-20	AT1G73000.1	PYR1-like 3	1.6e-76
DKAch09a30591.t1	1.75419	0.104419	16.7995	0.0716343	No hits found
DKAch12a27360.t1	4.29395	0.268174	16.0118	4.46938e-15	No hits found
DKAch12a27591.t1	2.88704	0.185016	15.6043	0.0569981	No hits found
DKAch02a08397.t1	2.31159	0.170296	13.574	0.0467373	No hits found
DKAch03a26517.t1	1.05611	0.0787903	13.4041	0.0429366	No hits found
DKAch15y10172.t1	36.333	2.81248	12.9185	6.57657e-12	No hits found
DKAch13a03803.t1	2.31016	0.208327	11.0891	8.42588e-06	AT2G37740.1	zinc-finger protein 10	1.43e-11
DKAch04a32250.t1	1.26449	0.117902	10.7249	1.69452e-07	AT1G32910.1	HXXXD-type acyl-transferase family protein	5.2e-129
DKAch11a06911.t1	8.13067	0.768206	10.584	9.81863e-11	No hits found
DKAch13a04383.t1	1.70008	0.17051	9.97055	7.70655e-08	AT1G50630.1	Protein of unknown function (DUF3537)	0
DKAch04a31911.t1	2.12989	0.225197	9.4579	3.1768e-09	AT2G18060.1	vascular related NAC-domain protein 1	4.11e-148
DKAch04a31478.t1	27.2209	2.89089	9.41607	3.96341e-37	AT2G22810.1	1-aminocyclopropane-1-carboxylate synthase 4	0
DKAch03a26398.t1	2.85969	0.306431	9.33225	5.17903e-11	AT1G75500.1	Walls Are Thin 1	6.2e-145
DKAch06a20589.t1	2.39551	0.259253	9.24006	0.0064205	AT1G53708.1	ROTUNDIFOLIA like 9	4.21e-13
DKAch06a19594.t1	1.80274	0.196138	9.19122	0.0289703	AT1G73140.1	Plant protein of unknown function (DUF828)	9.3e-08
DKAch08a34611.t1	32.5269	3.91785	8.30224	9.05268e-18	No hits found
DKAch03a23649.t1	2.17758	0.275178	7.91335	0.0327104	No hits found
DKAch11a06359.t1	8.95961	1.13279	7.90934	1.1562e-17	AT1G03870.1	FASCICLIN-like arabinoogalactan 9	4.67e-52
DKAch06a21376.t1	30.7864	3.90812	7.87755	1.32299e-37	AT1G02205.3	Fatty acid hydroxylase superfamily	4.11e-120
DKAch04a32260.t1	380.06	49.2182	7.72193	4.95055e-22	AT1G09910.1	Rhamnogalacturonate lyase family protein	0
DKAch05a16895.t1	2.02561	0.288631	7.01798	0.0926119	No hits found
DKAch10a17721.t1	3.2303	0.484266	6.67051	2.95649e-06	AT1G14150.1	PsbQ-like 2	1.1e-58
DKAch05a16815.t1	34.38	5.17745	6.64032	5.15573e-33	AT1G22710.1	sucrose-proton symporter 2	0
DKAch02a10150.t1	39.7844	6.15046	6.46853	4.19185e-25	AT1G14890.1	Plant invertase/pectin methylesterase inhibitor superfamily protein	1.02e-37
DKAch01a01472.t1	12.6655	1.98171	6.39118	2.63721e-24	AT2G40116.1	Phosphoinositide-specific phospholipase C family protein	0
DKAch10a18549.t1	2.2285	0.35077	6.35316	0.0127667	No hits found
DKAch14a22172.t1	266.503	41.98	6.34834	2.40505e-29	AT2G39060.1	Nodulin MtN3 family protein	1.97e-60
DKAch07a35705.t1	6.48932	1.03511	6.26921	8.37654e-22	AT2G45970.1	cytochrome P450, family 86, subfamily A, polypeptide 8	0
DKAch05a15248.t1	1.14994	0.188842	6.08941	6.40423e-10	AT2G47000.1	ATP binding cassette subfamily B4	0
DKAch11a06954.t1	19.4687	3.24975	5.99081	3.38683e-15	AT1G78340.1	glutathione S-transferase TAU 22	1.29e-45
DKAch08a34122.t1	5.61893	0.939118	5.9832	3.20439e-18	AT1G71870.1	MATE efflux family protein	1.39e-72
DKAch03a25921.t1	4.11197	0.689328	5.96519	4.39668e-10	AT1G29000.1	Heavy metal transport/detoxification superfamily protein	2e-18
DKAch04a32251.t1	2.54368	0.432494	5.88142	1.30975e-10	AT2G37710.1	receptor lectin kinase	6.55e-99
DKAch05a14831.t1	2.69602	0.462057	5.83482	0.00575936	No hits found
DKAch03a24015.t1	9.30901	1.60377	5.80446	4.81223e-07	AT2G03770.1	P-loop containing nucleoside triphosphate hydrolases superfamily protein	5.43e-22
DKAch03a25244.t1	1.55298	0.270065	5.75038	1.00834e-09	AT1G80660.1	H(+)-ATPase 9	0
DKAch11a05929.t1	2.82497	0.497618	5.67698	6.28675e-10	AT2G40370.1	laccase 5	0
DKAch09a30257.t1	1.9851	0.35349	5.6157	0.00133994	AT2G37540.1	NAD(P)-binding Rossmann-fold superfamily protein	6.48e-120
DKAch15x13678.t1	2.1184	0.378827	5.59201	0.000665502	AT1G71710.1	DNAse I-like superfamily protein	6.22e-86
DKAch07a36489.t1	245.642	45.6467	5.38137	1.05723e-26	No hits found
DKAch04a31866.t1	42.0663	7.85922	5.35247	4.00292e-20	AT1G75390.1	basic leucine-zipper 44	6.25e-38
DKAch09a30001.t1	4.87099	0.910466	5.35	0.000585196	No hits found
DKAch01a03334.t1	92.207	17.6005	5.23888	5.86198e-30	AT2G44800.1	2-oxoglutarate (2OG) and Fe(II)-dependent oxygenase superfamily protein	1.25e-82
DKAch11a05928.t1	1.73046	0.337098	5.1334	0.00182913	AT2G40370.1	laccase 5	8.34e-82
DKAch06a19623.t1	189.662	37.1821	5.10089	1.28233e-22	AT2G38240.1	2-oxoglutarate (2OG) and Fe(II)-dependent oxygenase superfamily protein	2.54e-152
DKAch06a21612.t1	4.96012	0.978734	5.06789	0.00039621	AT1G03730.1	0	3.97e-07
DKAch01a01078.t1	1957.97	392.972	4.98247	3.03102e-08	AT1G14720.1	xyloglucan endotransglucosylase/hydrolase 28	7.19e-68
DKAch01a02288.t2	5.72472	1.15994	4.93536	0.000161006	No hits found
DKAch03a25745.t1	35.2569	7.18926	4.9041	4.54484e-25	AT2G25490.1	EIN3-binding F box protein 1	0
DKAch03a25454.t1	22.4845	4.61133	4.87592	9.64582e-24	AT1G11580.1	methylesterase PCR A	3.97e-132
DKAch05a17282.t1	24.6591	5.07534	4.85861	4.19185e-25	AT1G78260.1	RNA-binding (RRM/RBD/RNP motifs) family protein	3.01e-50
DKAch11a06960.t1	88.8245	18.46	4.81172	2.96033e-25	AT1G30100.1	nine-cis-epoxycarotenoid dioxygenase 5	0
DKAch03a24777.t1	6.42378	1.33844	4.79947	1.79106e-09	AT1G28310.2	Dof-type zinc finger DNA-binding family protein	4.91e-13
DKAch07a35101.t1	2.33819	0.491809	4.75426	0.0498711	No hits found
DKAch02a08806.t1	6.00123	1.26295	4.75177	0.0233024	No hits found
DKAch05a15167.t1	77.0543	16.2382	4.74526	1.44158e-21	AT1G29240.1	Protein of unknown function (DUF688)	6.66e-22
DKAch03a24962.t1	203.711	43.0771	4.72898	5.42893e-22	AT1G31885.1	NOD26-like intrinsic protein 3;1	3.7e-76
DKAch13a03801.t1	5.50239	1.16639	4.71743	0.000238042	No hits found
DKAch10a19272.t1	110.498	24.4183	4.52522	6.31333e-22	AT1G04240.1	AUX/IAA transcriptional regulator family protein	9.41e-44
DKAch03a23687.t1	10.144	2.24345	4.52158	4.98241e-15	AT1G04120.1	multidrug resistance-associated protein 5	0
DKAch15y10330.t1	26.344	5.83031	4.51846	1.09941e-14	AT2G20630.2	PP2C induced by AVRRPM1	2.31e-24
DKAch07a36732.t1	14.4429	3.23397	4.46599	8.82885e-17	AT1G68400.1	leucine-rich repeat transmembrane protein kinase family protein	1.22e-56
DKAch06a21700.t1	15.4491	3.51206	4.39889	1.43167e-18	AT1G27210.1	ARM repeat superfamily protein	4.6e-117
DKAch12a27829.t1	2.28246	0.519002	4.39778	0.000185909	AT1G78090.1	trehalose-6-phosphate phosphatase	1.52e-105
DKAch01a02140.t1	2.65888	0.605604	4.39046	0.0131593	AT2G18260.1	syntaxin of plants 112	2.32e-88
DKAch09a29302.t1	2.61386	0.597493	4.37472	4.53082e-06	AT1G34510.1	Peroxidase superfamily protein	1.46e-104
DKAch12a27233.t1	1.65136	0.381258	4.33135	0.00034027	No hits found
DKAch15y10712.t1	71.6797	16.611	4.31519	2.42665e-21	AT1G02640.1	beta-xylosidase 2	0
DKAch06a21541.t1	55.9953	12.991	4.31031	2.15991e-19	No hits found
DKAch08a34612.t1	142.113	33.2734	4.27106	2.03783e-18	AT1G01800.1	NAD(P)-binding Rossmann-fold superfamily protein	2.46e-68
DKAch11a06377.t1	16.0754	3.76555	4.26906	4.19919e-13	No hits found
DKAch01a03133.t1	146.72	34.4319	4.26118	1.02786e-17	AT1G62660.1	Glycosyl hydrolases family 32 protein	0
DKAch01a03336.t1	17.6901	4.17001	4.24222	9.45244e-11	AT2G44800.1	2-oxoglutarate (2OG) and Fe(II)-dependent oxygenase superfamily protein	1.21e-06
DKAch02a07555.t1	12.7044	3.02572	4.19879	5.29828e-09	AT1G10480.1	zinc finger protein 5	1.01e-17
DKAch09a30019.t1	38.6771	9.2283	4.19114	3.01074e-21	AT2G38110.1	glycerol-3-phosphate acyltransferase 6	0
DKAch15x12610.t1	14.4662	3.48059	4.15626	3.55134e-13	AT2G20630.2	PP2C induced by AVRRPM1	1.33e-29
DKAch14a23068.t1	92.5408	22.3236	4.14542	1.4588e-19	AT1G76990.1	ACT domain repeat 3	5.61e-08
DKAch03a23536.t1	1.99646	0.481809	4.14367	0.0204966	AT1G54580.1	acyl carrier protein 2	3.29e-22
DKAch15x12992.t1	51.6505	12.5376	4.11965	2.42665e-21	AT1G02640.1	beta-xylosidase 2	0
DKAch05a16189.t1	1.7822	0.436853	4.07963	0.000169048	AT2G23190.1	cytochrome P450, family 81, subfamily D, polypeptide 7	5.28e-125
DKAch09a30927.t1	211.992	52.6088	4.02959	3.83913e-16	No hits found
DKAch01a03407.t1	6.02334	1.49881	4.01875	2.01596e-09	AT1G19160.1	F-box family protein	2.24e-15
DKAch12a27760.t1	28.8158	7.26084	3.96866	2.23504e-07	AT1G13990.3	0	7.02e-14
DKAch03a25358.t1	4.77303	1.21491	3.9287	1.69252e-10	AT1G30760.1	FAD-binding Berberine family protein	3.25e-77
DKAch04a31754.t1	10.504	2.68103	3.9179	2.03279e-13	AT1G75000.1	GNS1/SUR4 membrane protein family	1.7e-112
DKAch11a06649.t1	7.54565	1.93694	3.89566	4.04664e-07	No hits found
DKAch12a27082.t1	38.6764	10.0356	3.85392	3.20439e-18	AT2G03770.1	P-loop containing nucleoside triphosphate hydrolases superfamily protein	2.95e-46
DKAch08a33816.t1	142.511	37.0092	3.8507	7.04809e-23	AT1G07750.1	RmlC-like cupins superfamily protein	7.67e-45
DKAch06a20389.t1	347.71	90.9573	3.82278	3.67537e-13	No hits found
DKAch02a07252.t1	37.331	9.77011	3.82094	4.90572e-19	AT1G02400.1	gibberellin 2-oxidase 6	3.33e-84
DKAch11a06952.t1	21.5745	5.69153	3.79063	1.70767e-11	AT1G78340.1	glutathione S-transferase TAU 22	1.26e-46
DKAch04a31550.t1	3.94662	1.06755	3.69689	9.26151e-05	No hits found
DKAch07a36414.t1	5.87726	1.59875	3.67616	4.44067e-08	AT1G08340.1	Rho GTPase activating protein with PAK-box/P21-Rho-binding domain	1.8e-80
DKAch10a18734.t1	714.984	195.073	3.66521	3.11842e-06	AT1G45130.1	beta-galactosidase 5	0
DKAch11a06909.t1	41.8323	11.5361	3.6262	3.48007e-18	No hits found
DKAch01a03337.t1	1.18131	0.327483	3.60725	0.00207612	AT2G44800.1	2-oxoglutarate (2OG) and Fe(II)-dependent oxygenase superfamily protein	6.2e-08
DKAch03a25400.t1	29.0829	8.06256	3.60716	1.57624e-16	AT1G80850.1	DNA glycosylase superfamily protein	1.62e-57
DKAch12a28703.t1	17.7259	4.96357	3.57121	2.84779e-10	AT1G49800.1	0	2.63e-06
DKAch12a27422.t1	10.8218	3.03881	3.5612	2.44631e-06	AT2G45180.1	Bifunctional inhibitor/lipid-transfer protein/seed storage 2S albumin superfamily protein	3.23e-32
DKAch15x13684.t1	9.8243	2.7864	3.52581	0.00262033	No hits found
DKAch01a02117.t1	28.5105	8.08937	3.52444	1.93628e-20	AT2G16120.1	polyol/monosaccharide transporter 1	0
DKAch03a23523.t1	1.01715	0.28867	3.52356	0.0716343	No hits found
DKAch09a30257.t3	2.2225	0.633929	3.50591	0.00873062	AT2G37540.1	NAD(P)-binding Rossmann-fold superfamily protein	9.39e-122
DKAch14a22115.t1	75.8341	21.7233	3.49091	3.55732e-16	AT1G23090.1	sulfate transporter 91	0
DKAch05a15326.t1	55.5622	15.9508	3.48335	2.79675e-19	AT1G30100.1	nine-cis-epoxycarotenoid dioxygenase 5	0
DKAch08a34456.t1	2.2059	0.635756	3.46972	0.0451163	No hits found
DKAch12a28613.t1	1.94162	0.560968	3.46119	0.0337477	AT1G11080.2	serine carboxypeptidase-like 31	9.62e-19
DKAch04a31370.t1	3.7081	1.07321	3.45513	4.24415e-06	AT1G10280.1	Core-2/I-branching beta-1,6-N-acetylglucosaminyltransferase family protein	1.77e-123
DKAch04a31498.t1	139.102	40.2701	3.45422	1.63806e-16	AT2G22860.1	phytosulfokine 2 precursor	4.43e-08
DKAch11a07149.t1	6.0501	1.75456	3.44821	1.88909e-06	AT1G73700.1	MATE efflux family protein	2.79e-12
DKAch01a02288.t1	3.70684	1.08023	3.43153	0.00888105	No hits found
DKAch03a25870.t1	5.70681	1.6726	3.41195	2.54927e-11	No hits found
DKAch07a35060.t1	29.9495	8.78383	3.40961	5.51465e-17	AT1G02205.3	Fatty acid hydroxylase superfamily	0
DKAch13a03800.t1	16.2049	4.76256	3.40256	6.7495e-12	AT1G04310.1	ethylene response sensor 2	9.01e-90
DKAch02a08964.t1	67.1779	19.7509	3.40127	3.88812e-17	AT2G28140.1	Protein of unknown function (DUF1635)	4.19e-16
DKAch08a34614.t1	243.06	71.7379	3.38816	3.60229e-14	AT1G01800.1	NAD(P)-binding Rossmann-fold superfamily protein	7.72e-98
DKAch11a06972.t1	12.1063	3.61827	3.34588	2.57213e-09	AT1G30040.1	gibberellin 2-oxidase	4.17e-142
DKAch03a25079.t1	27.27	8.15813	3.34268	2.79627e-07	No hits found
DKAch15y10551.t1	3.19983	0.968995	3.30222	0.0515526	AT2G42880.1	MAP kinase 20	3.32e-14
DKAch12a27624.t1	101.457	30.7287	3.30169	8.82885e-17	AT1G01610.1	glycerol-3-phosphate acyltransferase 4	0
DKAch08a34191.t1	96.0594	29.1194	3.29881	1.57624e-16	AT1G02800.1	cellulase 2	0
DKAch02a09585.t1	191.28	58.0076	3.2975	1.67934e-15	AT1G14550.1	Peroxidase superfamily protein	2.68e-119
DKAch06a20825.t1	27.7775	8.49781	3.26878	3.60229e-14	AT1G25230.1	Calcineurin-like metallo-phosphoesterase superfamily protein	2.88e-147
DKAch06a20237.t1	82.4066	25.2751	3.26039	9.83942e-14	No hits found
DKAch08a34455.t1	110.627	34.1251	3.24181	1.11529e-14	No hits found
DKAch02a09252.t1	11.121	3.43243	3.23998	1.2026e-09	AT2G04750.1	Actin binding Calponin homology (CH) domain-containing protein	0
DKAch06a20080.t1	13.1632	4.09701	3.21289	1.47182e-14	AT1G66160.1	CYS, MET, PRO, and GLY protein 1	9.46e-29
DKAch13a04443.t1	7.063	2.22439	3.17526	0.00363506	No hits found
DKAch10a19424.t1	1.1007	0.347785	3.16488	0.0677451	AT1G10020.1	Protein of unknown function (DUF1005)	1.21e-123
DKAch06a21255.t1	538.087	171.346	3.14035	1.91708e-09	AT1G15950.1	cinnamoyl coa reductase 1	1.4e-170
DKAch08a34188.t1	17.772	5.67597	3.13109	2.02061e-14	AT1G02800.1	cellulase 2	0
DKAch07a36733.t1	899.168	288.249	3.11942	4.30749e-06	AT1G04680.1	Pectin lyase-like superfamily protein	0
DKAch10a18896.t1	4.47438	1.43936	3.10859	0.0467373	No hits found
DKAch11a06316.t1	8.31085	2.67765	3.10378	3.10419e-08	AT1G58110.1	Basic-leucine zipper (bZIP) transcription factor family protein	6.72e-23
DKAch15x13302.t1	1.07023	0.344858	3.10339	0.0741626	AT1G09530.1	phytochrome interacting factor 3	2.22e-26
DKAch02a07564.t1	38.8235	12.5963	3.08212	2.0269e-13	AT1G24100.1	UDP-glucosyl transferase 74B1	1.91e-58
DKAch01a01599.t1	1.80452	0.586507	3.07673	0.0352925	AT2G40890.1	cytochrome P450, family 98, subfamily A, polypeptide 3	2.11e-74
DKAch03a25029.t1	1.20173	0.392435	3.06223	0.000161306	AT1G35710.1	Protein kinase family protein with leucine-rich repeat domain	4.56e-173
DKAch05a15388.t1	6.54832	2.15545	3.03803	4.2246e-09	AT2G34650.1	Protein kinase superfamily protein	0
DKAch08a34607.t1	2.89089	0.952894	3.0338	0.00240058	AT1G53870.1	Protein of unknown function (DUF567)	9.94e-27
DKAch06a21377.t1	2.25265	0.7428	3.03265	0.0914047	AT2G45470.1	FASCICLIN-like arabinogalactan protein 8	7.9e-49
DKAch07a36114.t1	267.207	88.6184	3.01525	8.02737e-07	No hits found
DKAch08a33855.t1	568.472	188.801	3.01096	1.48961e-08	AT1G62640.1	3-ketoacyl-acyl carrier protein synthase III	0
DKAch10a18743.t1	12.9357	4.29644	3.0108	4.78097e-13	AT1G75450.1	cytokinin oxidase 5	5.16e-180
DKAch08a33370.t2	3.42161	1.13679	3.00988	3.81988e-08	AT1G69770.1	chromomethylase 3	0
DKAch08a33815.t1	250.203	83.1382	3.00949	3.46675e-17	AT1G07750.1	RmlC-like cupins superfamily protein	2.46e-27
DKAch06a21654.t1	31.7401	10.5721	3.00225	1.88818e-14	AT1G10660.2	0	1.06e-104
DKAch01a02007.t1	4.53999	1.51381	2.99905	5.81231e-05	AT2G25200.1	Plant protein of unknown function (DUF868)	4.27e-53
DKAch13a03800.t2	15.6259	5.2151	2.99628	2.54927e-11	AT1G04310.1	ethylene response sensor 2	1.43e-129
DKAch11a06913.t1	17.6258	5.8865	2.99428	2.83481e-08	No hits found
DKAch12a27084.t1	27.9108	9.35012	2.98508	2.72469e-13	AT2G03770.1	P-loop containing nucleoside triphosphate hydrolases superfamily protein	1.1e-42
DKAch03a23651.t1	5.10789	1.72355	2.96359	0.00814115	AT1G55120.1	beta-fructofuranosidase 5	4.4e-84
DKAch01a01005.t1	5.87305	1.98182	2.96346	0.0710035	No hits found
DKAch06a21555.t1	2.48086	0.841691	2.94747	0.0522005	AT1G11160.1	Transducin/WD40 repeat-like superfamily protein	4.92e-06
DKAch01a01229.t1	1.19097	0.407762	2.92074	0.0216437	AT1G72570.1	Integrase-type DNA-binding superfamily protein	5.96e-46
DKAch11a06912.t1	6.01068	2.05968	2.91826	7.71955e-07	No hits found
DKAch12a27077.t1	168.17	57.8302	2.90799	1.36795e-10	AT1G28390.2	Protein kinase superfamily protein	5.16e-103
DKAch12a28492.t1	10.9284	3.76095	2.90576	2.70109e-09	AT1G27680.1	ADPGLC-PPase large subunit	0
DKAch06a21199.t1	4.04461	1.39241	2.90475	0.00990924	AT1G80640.1	Protein kinase superfamily protein	1.76e-108
DKAch05a17403.t1	4.33457	1.49473	2.8999	1.5498e-06	AT1G27620.1	HXXXD-type acyl-transferase family protein	0
DKAch10a18861.t1	154.44	53.3391	2.89544	6.70661e-12	AT1G65310.1	xyloglucan endotransglucosylase/hydrolase 17	1.07e-81
DKAch03a26128.t1	678.021	234.171	2.89541	1.91432e-08	AT1G69530.3	expansin A1	1.06e-142
DKAch06a19892.t1	41.0822	14.1908	2.895	2.26104e-11	AT1G76590.1	PLATZ transcription factor family protein	5.04e-68
DKAch13a04633.t1	155.562	53.8674	2.88787	3.27008e-11	AT1G52890.1	NAC domain containing protein 19	6.46e-119
DKAch09a30755.t1	41.5288	14.5132	2.86144	2.18582e-12	AT1G27200.1	Domain of unknown function (DUF23)	0
DKAch01a01177.t1	302.73	105.872	2.85938	8.03555e-10	AT2G28140.1	Protein of unknown function (DUF1635)	2.52e-06
DKAch11a06413.t1	251.264	88.649	2.83437	1.06911e-11	AT1G28280.1	VQ motif-containing protein	7.33e-29
DKAch09a30027.t1	410.333	145.064	2.82863	1.45539e-07	AT2G39980.1	HXXXD-type acyl-transferase family protein	0
DKAch05a15081.t1	13.4017	4.73971	2.82754	7.25447e-06	No hits found
DKAch13a04061.t1	3.80165	1.35073	2.81451	0.000135244	AT1G29100.1	Heavy metal transport/detoxification superfamily protein	1.92e-13
DKAch09a30095.t1	120.074	42.6865	2.81293	3.65611e-10	No hits found
DKAch02a07566.t1	4.2441	1.51004	2.81058	0.000880247	AT1G24100.1	UDP-glucosyl transferase 74B1	1.46e-31
DKAch12a28704.t1	6.85056	2.44155	2.80582	1.82549e-05	AT1G05675.1	UDP-Glycosyltransferase superfamily protein	6e-16
DKAch13a03964.t1	3.74533	1.34372	2.78729	4.68691e-06	No hits found
DKAch01a03140.t1	2547.25	922.306	2.76183	0.000181974	AT1G62760.1	Plant invertase/pectin methylesterase inhibitor superfamily protein	1.63e-46
DKAch03a25352.t1	7.6333	2.7641	2.76159	1.558e-05	AT1G30760.1	FAD-binding Berberine family protein	4.85e-20
DKAch05a17483.t1	15.6492	5.69336	2.74867	2.54927e-11	AT1G75020.1	lysophosphatidyl acyltransferase 4	4.68e-163
DKAch02a08251.t1	2.51231	0.916951	2.73985	0.0443307	AT1G04000.1	0	1.36e-19
DKAch04a31553.t1	1.30862	0.47806	2.73736	0.016918	AT1G21450.1	SCARECROW-like 1	4.11e-38
DKAch01a03141.t1	1856.98	681.031	2.72672	2.77341e-05	AT1G62760.1	Plant invertase/pectin methylesterase inhibitor superfamily protein	8.94e-45
DKAch03a25357.t2	12.3437	4.59132	2.68849	3.73898e-12	AT1G30760.1	FAD-binding Berberine family protein	1.47e-42
DKAch01a01835.t1	4.51284	1.68595	2.67673	7.11928e-05	AT1G02850.4	beta glucosidase 11	2.29e-173
DKAch01a02958.t1	218.531	81.9978	2.66508	1.24157e-08	AT1G17060.1	cytochrome p450 72c1	1.04e-141
DKAch13a03880.t1	12.8854	4.83711	2.66387	6.36831e-08	AT2G25690.1	Protein of unknown function (DUF581)	1.21e-15
DKAch03a23648.t1	19.9528	7.49558	2.66194	0.000308278	AT1G55120.1	beta-fructofuranosidase 5	2.6e-71
DKAch08a32979.t1	17.6796	6.6915	2.64209	2.62849e-08	AT2G02580.1	cytochrome P450, family 71, subfamily B, polypeptide 9	9.18e-99
DKAch09a29132.t1	58.4329	22.1236	2.6412	1.3234e-11	AT2G41380.1	S-adenosyl-L-methionine-dependent methyltransferases superfamily protein	1.96e-117
DKAch12a27358.t1	88.5316	33.628	2.63268	5.66521e-11	No hits found
DKAch03a23514.t1	12.094	4.60649	2.62543	9.47724e-09	AT1G71010.1	FORMS APLOID AND BINUCLEATE CELLS 1C	6.32e-108
DKAch07a36035.t1	69.713	26.6508	2.6158	3.6835e-12	AT2G44910.1	homeobox-leucine zipper protein 4	3.84e-68
DKAch03a26173.t1	2.50422	0.962063	2.60297	0.000479539	AT1G26570.1	UDP-glucose dehydrogenase 1	0
DKAch01a01659.t1	24.0085	9.26067	2.59252	6.99293e-05	AT1G02520.1	P-glycoprotein 11	0
DKAch15y11437.t1	1.78595	0.689857	2.58887	0.0108319	AT1G71710.1	DNAse I-like superfamily protein	7.5e-111
DKAch07a36682.t2	23.4585	9.06745	2.58711	1.69957e-08	No hits found
DKAch13a04260.t1	67.2456	26.04	2.5824	1.83593e-11	AT2G17880.1	Chaperone DnaJ-domain superfamily protein	6.6e-25
DKAch05a15891.t1	4.77808	1.85682	2.57326	0.000670157	AT1G75030.1	thaumatin-like protein 3	2.35e-83
DKAch03a23535.t1	2.50856	0.975568	2.57138	0.0648278	AT1G54580.1	acyl carrier protein 2	1.86e-22
DKAch09a30821.t1	6.65639	2.59285	2.56721	0.0246263	AT1G23750.1	Nucleic acid-binding, OB-fold-like protein	1.79e-19
DKAch03a25221.t1	15.0305	5.85781	2.5659	1.01251e-10	AT1G03040.1	basic helix-loop-helix (bHLH) DNA-binding superfamily protein	1.09e-31
DKAch03a25468.t1	34.1161	13.3068	2.5638	7.08473e-08	AT2G21220.1	SAUR-like auxin-responsive protein family	2.94e-20
DKAch05a15618.t1	1.01262	0.397269	2.54895	0.0224295	No hits found
DKAch03a26359.t1	3.2132	1.26185	2.54642	0.000245086	AT1G25340.1	myb domain protein 116	6.28e-77
DKAch01a01009.t1	5.67171	2.24409	2.5274	1.07791e-07	AT1G08250.1	arogenate dehydratase 6	0
DKAch07a34749.t1	217.192	86.0262	2.52472	4.57301e-11	No hits found
DKAch15y10371.t1	29.5448	11.7127	2.52245	7.25828e-05	No hits found
DKAch03a25467.t1	52.1458	20.8469	2.50137	2.0461e-08	AT1G17345.1	SAUR-like auxin-responsive protein family	1.19e-21
DKAch01a01571.t1	206.811	82.7012	2.50071	3.1768e-09	AT2G40610.1	expansin A8	5.14e-122
DKAch01a03290.t2	1.97308	0.789796	2.49822	0.000499759	AT1G69770.1	chromomethylase 3	0
DKAch09a29730.t1	13.4145	5.39201	2.48785	5.80166e-05	No hits found
DKAch12a27061.t1	1.79321	0.724489	2.47514	0.0683582	AT1G29050.1	TRICHOME BIREFRINGENCE-LIKE 38	2.46e-115
DKAch01a03351.t1	161.399	65.272	2.47271	3.48488e-09	AT1G32928.1	0	5.28e-09
DKAch13a04380.t1	58.251	23.577	2.47067	3.84423e-10	AT1G36390.1	Co-chaperone GrpE family protein	2.49e-06
DKAch15x12959.t1	12.8364	5.20733	2.46506	1.64502e-06	No hits found
DKAch01a00489.t1	55.3718	22.4981	2.46117	4.39073e-10	AT2G15480.1	UDP-glucosyl transferase 73B5	1.08e-53
DKAch14a22447.t1	8.68013	3.53035	2.45872	1.67595e-06	AT1G67810.1	sulfur E2	5.29e-55
DKAch04a32261.t1	8.51697	3.486	2.4432	4.95889e-06	AT1G72680.1	cinnamyl-alcohol dehydrogenase	3.41e-85
DKAch05a17158.t1	177.511	72.7349	2.44052	8.53987e-10	AT1G76900.1	tubby like protein 1	0
DKAch08a33646.t1	1.05756	0.434073	2.43637	0.0580773	No hits found
DKAch03a23793.t1	56.5415	23.2314	2.43384	1.17582e-10	AT1G52140.1	0	3.78e-07
DKAch15y11129.t1	21.6758	8.93206	2.42674	4.52543e-10	AT1G23480.1	cellulose synthase-like A3	1.26e-123
DKAch05a16441.t1	59.1934	24.4886	2.41719	1.28777e-09	AT1G21050.1	Protein of unknown function, DUF617	4.84e-38
DKAch06a20839.t1	24.6063	10.2183	2.40808	1.51329e-08	AT1G48990.1	Oleosin family protein	3.45e-29
DKAch02a09880.t1	3.98882	1.66164	2.40053	0.0315089	AT1G29000.1	Heavy metal transport/detoxification superfamily protein	1.52e-12
DKAch10a19271.t1	78.825	32.8578	2.39897	6.99298e-09	AT1G13460.1	Protein phosphatase 2A regulatory B subunit family protein	0
DKAch03a24703.t1	2.15496	0.908967	2.37078	0.00652599	AT1G61340.2	F-box family protein	7.43e-21
DKAch03a25768.t1	1.73835	0.733486	2.36998	0.0581198	AT1G64590.1	NAD(P)-binding Rossmann-fold superfamily protein	1.38e-112
DKAch15y10329.t1	9.7464	4.11446	2.36882	7.11928e-05	AT2G33470.1	glycolipid transfer protein 1	1.48e-111
DKAch01a03019.t1	336.362	142.653	2.3579	1.18748e-08	No hits found
DKAch08a33370.t1	2.04936	0.871731	2.35091	4.87841e-06	AT1G69770.1	chromomethylase 3	0
DKAch02a08872.t1	12.422	5.2857	2.35012	4.34456e-09	No hits found
DKAch11a07086.t1	14.3803	6.12445	2.34801	7.44452e-08	AT1G53310.1	phosphoenolpyruvate carboxylase 1	0
DKAch05a14793.t1	53.5245	22.8431	2.34314	3.24286e-08	AT2G33410.1	RNA-binding (RRM/RBD/RNP motifs) family protein	8.4e-52
DKAch11a06317.t1	137.971	58.9666	2.33982	3.91772e-07	AT1G06260.1	Cysteine proteinases superfamily protein	4.33e-134
DKAch01a02219.t1	215.167	91.9795	2.33929	1.35202e-05	AT2G40620.1	Basic-leucine zipper (bZIP) transcription factor family protein	1.39e-37
DKAch06a19675.t1	217.657	93.1578	2.33643	1.25275e-09	No hits found
DKAch12a27089.t1	24.5609	10.54	2.33027	1.66823e-05	No hits found
DKAch01a01709.t1	10.3597	4.44707	2.32955	3.69949e-05	AT1G53025.1	Ubiquitin-conjugating enzyme family protein	3.53e-49
DKAch01a00702.t1	167.656	72.1449	2.32388	6.59951e-06	AT2G26770.1	plectin-related	0
DKAch15x13676.t1	1.3319	0.575592	2.31397	0.0739557	AT1G71710.1	DNAse I-like superfamily protein	3.57e-106
DKAch09a29729.t1	21.7109	9.38745	2.31276	6.47132e-08	No hits found
DKAch01a01157.t1	9.05703	3.91821	2.31152	0.0133692	AT1G07820.1	Histone superfamily protein	2.32e-41
DKAch01a01063.t1	88.6543	38.3647	2.31083	3.91834e-10	AT2G28200.1	C2H2-type zinc finger family protein	3.27e-42
DKAch09a30200.t1	17.5916	7.61343	2.3106	4.9071e-07	No hits found
DKAch12a27707.t1	27.5568	11.9347	2.30896	1.62581e-05	AT1G01490.1	Heavy metal transport/detoxification superfamily protein	5.73e-27
DKAch09a30417.t1	1.19104	0.516065	2.30794	0.00640929	No hits found
DKAch01a03290.t3	2.06387	0.894803	2.3065	0.0100785	AT1G69770.1	chromomethylase 3	0
DKAch06a20123.t1	15.6539	6.79704	2.30305	1.35039e-06	AT2G38760.1	annexin 3	4.56e-29
DKAch01a02202.t1	2.48244	1.07814	2.30252	0.0372351	AT2G16660.1	Major facilitator superfamily protein	0
DKAch01a03290.t1	1.79633	0.78034	2.30198	0.00201468	AT1G69770.1	chromomethylase 3	0
DKAch15x14689.t1	3.9727	1.72936	2.29721	0.000112756	AT2G23180.1	cytochrome P450, family 96, subfamily A, polypeptide 1	2.17e-176
DKAch09a30097.t1	21.546	9.38471	2.29586	1.69389e-07	AT2G33360.1	Protein of unknown function (DUF3527)	9.31e-21
DKAch15y11445.t1	33.7894	14.7216	2.29523	7.59018e-11	AT1G34020.1	Nucleotide-sugar transporter family protein	6.43e-137
DKAch14a22457.t1	1.44247	0.629116	2.29285	0.0169036	AT2G25200.1	Plant protein of unknown function (DUF868)	4.42e-20
DKAch09a30094.t1	7.79306	3.40641	2.28776	2.50931e-05	AT1G63500.1	Protein kinase protein with tetratricopeptide repeat domain	0
DKAch02a09101.t1	347.001	152.433	2.27642	7.81625e-06	No hits found
DKAch15x13683.t1	34.0199	14.9975	2.26837	3.46936e-10	AT1G34020.1	Nucleotide-sugar transporter family protein	1.39e-137
DKAch04a32430.t1	12.4473	5.49064	2.26701	0.000676922	No hits found
DKAch05a17483.t2	10.8622	4.79517	2.26524	8.62648e-08	AT1G75020.1	lysophosphatidyl acyltransferase 4	4.58e-162
DKAch07a36008.t1	2.87264	1.27302	2.25656	0.00369235	AT2G32950.1	Transducin/WD40 repeat-like superfamily protein	1.94e-08
DKAch03a24157.t1	2.31401	1.03186	2.24256	0.0206167	AT1G23550.1	similar to RCD one 2	6.25e-66
DKAch15y11440.t1	3.2121	1.433	2.24153	0.07428	AT1G71710.1	DNAse I-like superfamily protein	4.01e-87
DKAch15y11446.t1	7.53507	3.37542	2.23234	0.0527361	No hits found
DKAch12a28477.t1	26.4298	11.8584	2.22879	6.4693e-07	No hits found
DKAch03a26033.t1	109.766	49.3288	2.2252	4.02827e-08	AT1G74920.1	aldehyde dehydrogenase 10A8	0
DKAch02a09110.t1	31.2513	14.0728	2.2207	7.31244e-09	No hits found
DKAch06a20173.t1	53.4977	24.1174	2.21822	5.56858e-07	AT1G69560.1	myb domain protein 105	2.64e-66
DKAch15x13390.t1	30.2668	13.7206	2.20594	6.27743e-09	AT1G23480.1	cellulose synthase-like A3	8.65e-126
DKAch10a17970.t1	35.2947	16.0074	2.2049	9.0512e-08	AT1G15060.1	Uncharacterised conserved protein UCP031088, alpha/beta hydrolase	4.25e-167
DKAch05a15307.t1	2.37983	1.08158	2.20033	0.00525819	AT1G28240.1	Protein of unknown function (DUF616)	2.51e-53
DKAch11a06891.t1	67.7749	30.8068	2.2	3.26178e-08	AT2G23140.1	RING/U-box superfamily protein with ARM repeat domain	6.27e-19
DKAch10a18726.t1	48.6283	22.1042	2.19996	6.96302e-05	AT2G02470.1	alfin-like 6	6.58e-102
DKAch06a21624.t1	9.75648	4.43847	2.19816	0.00149134	AT2G45910.1	U-box domain-containing protein kinase family protein	1.19e-13
DKAch07a36682.t1	26.5081	12.096	2.19148	6.52734e-07	No hits found
DKAch01a02915.t1	73.3664	33.5081	2.18951	7.60705e-07	No hits found
DKAch05a15427.t2	9.53209	4.35826	2.18713	0.00522442	No hits found
DKAch06a19963.t1	20.0227	9.16997	2.1835	3.55548e-07	AT2G25200.1	Plant protein of unknown function (DUF868)	3.73e-19
DKAch09a30195.t1	1.27095	0.582815	2.18071	0.0508901	AT2G29130.1	laccase 2	0
DKAch05a15471.t1	33.0183	15.1445	2.18021	5.73719e-06	AT2G34790.1	FAD-binding Berberine family protein	3.36e-125
DKAch15y10252.t1	18.2927	8.42186	2.17205	2.16384e-07	AT2G33170.1	Leucine-rich repeat receptor-like protein kinase family protein	0
DKAch01a02490.t1	42.5125	19.5897	2.17015	8.72862e-07	AT1G02900.1	rapid alkalinization factor 1	1.61e-29
DKAch03a24457.t1	15.8726	7.31438	2.17006	3.0674e-05	AT1G31190.1	myo-inositol monophosphatase like 1	5.81e-37
DKAch13a03984.t1	418.302	193.377	2.16314	0.000281291	No hits found
DKAch04a31021.t1	17.7259	8.20663	2.15995	9.1501e-06	AT2G18450.1	succinate dehydrogenase 1-2	2.25e-72
DKAch10a19302.t3	5.34619	2.47869	2.15686	0.0583697	AT1G22150.1	sulfate transporter 1;3	2.73e-07
DKAch13a03992.t1	10.7814	5.00311	2.15493	9.44184e-05	AT1G14160.1	Uncharacterised protein family (UPF0497)	5.21e-08
DKAch05a15720.t2	350.422	163.632	2.14153	0.000183625	AT1G20700.1	WUSCHEL related homeobox 14	2.37e-49
DKAch02a08775.t1	9.54281	4.46574	2.13689	0.00017509	AT1G08380.1	photosystem I subunit O	1.35e-39
DKAch15x12609.t1	9.03664	4.23267	2.13498	0.000337423	AT2G33470.1	glycolipid transfer protein 1	1.13e-108
DKAch15x13224.t1	2.5472	1.19704	2.12791	0.0194014	AT1G02310.1	Glycosyl hydrolase superfamily protein	3.98e-109
DKAch15y10370.t1	43.4967	20.4709	2.12481	5.14607e-07	AT1G04310.1	ethylene response sensor 2	8.15e-74
DKAch02a07546.t1	7.36931	3.47264	2.12211	2.81186e-05	AT1G70090.1	glucosyl transferase family 8	3.38e-124
DKAch02a08526.t1	5.68613	2.6849	2.11782	2.53256e-06	AT1G31770.1	ATP-binding cassette 14	0
DKAch15x12844.t1	2.7907	1.31837	2.11678	5.56937e-05	AT2G48030.1	DNAse I-like superfamily protein	4.05e-138
DKAch01a01773.t1	46.5122	22.0064	2.11358	2.60177e-06	AT2G40940.1	ethylene response sensor 1	0
DKAch06a20124.t1	2.74331	1.30024	2.10985	0.0564998	AT1G54400.1	HSP20-like chaperones superfamily protein	2.08e-26
DKAch06a20220.t1	23.9486	11.3693	2.10642	0.000260931	AT2G41310.1	response regulator 3	2.06e-81
DKAch12a26940.t1	48.9857	23.3024	2.10218	5.19833e-08	AT1G54510.1	NIMA-related serine/threonine kinase 1	0
DKAch05a15083.t1	28.3249	13.5379	2.09227	7.01279e-06	AT1G28310.2	Dof-type zinc finger DNA-binding family protein	1.04e-42
DKAch01a02722.t1	9.04054	4.34228	2.08198	2.50931e-05	AT1G64210.1	Leucine-rich repeat protein kinase family protein	0
DKAch08a33863.t1	4.62353	2.22599	2.07707	0.00226062	AT1G76160.1	SKU5 similar 5	0
DKAch10a19314.t1	39.0551	18.8731	2.06936	5.40249e-06	No hits found
DKAch15x14345.t1	67.8368	32.8432	2.06548	0.054893	No hits found
DKAch05a15720.t1	401.598	195.862	2.05041	0.000478495	AT1G20700.1	WUSCHEL related homeobox 14	3.07e-49
DKAch01a00838.t1	86.0529	41.9835	2.04968	6.66789e-06	AT1G51500.1	ABC-2 type transporter family protein	0
DKAch03a23508.t1	25.821	12.6205	2.04596	1.03773e-08	AT1G53840.1	pectin methylesterase 1	0
DKAch02a09994.t1	160.744	78.6345	2.04419	7.24284e-08	No hits found
DKAch02a07685.t1	3.76418	1.84228	2.04322	0.00222295	AT1G67800.2	Copine (Calcium-dependent phospholipid-binding protein) family	0
DKAch06a20064.t1	21.2551	10.4089	2.04202	8.86056e-07	AT1G25510.1	Eukaryotic aspartyl protease family protein	1.02e-32
DKAch05a14905.t1	166.616	81.6614	2.04032	5.18663e-06	AT1G11580.1	methylesterase PCR A	0
DKAch03a23793.t2	32.7301	16.0454	2.03984	2.25309e-07	AT1G52140.1	0	4.88e-06
DKAch14a21825.t1	19.6941	9.6667	2.03731	5.10455e-06	AT1G50280.1	Phototropic-responsive NPH3 family protein	1.35e-140
DKAch03a23742.t1	5.91201	2.90451	2.03546	0.000297844	AT1G51950.1	indole-3-acetic acid inducible 18	4.13e-38
DKAch01a02184.t1	3.98913	1.96523	2.02985	0.0140738	No hits found
DKAch05a14832.t1	18.1245	8.94595	2.026	1.02563e-07	AT1G50630.1	Protein of unknown function (DUF3537)	6.22e-153
DKAch15x14296.t1	2.98799	1.47707	2.02292	0.0755434	AT2G03430.1	Ankyrin repeat family protein	6.5e-20
DKAch06a19908.t1	60.7362	30.0262	2.02277	2.0749e-05	AT2G17530.1	Protein kinase superfamily protein	2.36e-147
DKAch15y10740.t1	12.5839	6.22754	2.02068	1.71166e-05	AT1G09250.1	basic helix-loop-helix (bHLH) DNA-binding superfamily protein	6.89e-39
DKAch06a21451.t1	115.3	57.066	2.02046	0.00023585	AT1G68920.1	basic helix-loop-helix (bHLH) DNA-binding superfamily protein	2.31e-41
DKAch09a30445.t1	191.543	94.8197	2.02008	0.000409339	AT1G29000.1	Heavy metal transport/detoxification superfamily protein	3.13e-14
DKAch02a07302.t1	8.33852	4.13652	2.01583	0.000156192	AT1G02860.1	SPX (SYG1/Pho81/XPR1) domain-containing protein	1.83e-144
DKAch09a29555.t1	24.9747	12.3915	2.01546	2.38718e-05	AT1G24480.1	S-adenosyl-L-methionine-dependent methyltransferases superfamily protein	3.61e-32
DKAch07a36008.t3	3.13106	1.55359	2.01538	0.0180508	AT2G32950.1	Transducin/WD40 repeat-like superfamily protein	2.22e-08
DKAch05a15427.t1	14.0462	6.97113	2.01491	0.00868221	No hits found
DKAch11a07152.t1	4.71382	2.3422	2.01256	0.0064205	AT1G28280.1	VQ motif-containing protein	1.28e-52
DKAch10a17541.t1	89.3984	44.4625	2.01065	1.33399e-05	AT1G02640.1	beta-xylosidase 2	7e-32
DKAch06a21451.t2	109.061	54.411	2.0044	0.00039621	AT1G26260.1	cryptochrome-interacting basic-helix-loop-helix 5	8.68e-42
DKAch03a23645.t1	294.433	147.185	2.00042	0.000293353	AT1G55120.1	beta-fructofuranosidase 5	1.79e-83
DKAch12a27589.t1	67.8197	33.9348	1.99853	3.69949e-05	AT1G01800.1	NAD(P)-binding Rossmann-fold superfamily protein	5.13e-51
DKAch15x12652.t1	46.7422	23.4327	1.99474	3.4039e-06	AT1G04310.1	ethylene response sensor 2	6.43e-74
DKAch09a30856.t1	50.4564	25.344	1.99087	1.92364e-06	AT1G05785.1	Got1/Sft2-like vescicle transport protein family	7.26e-39
DKAch05a14903.t1	220.423	110.731	1.99061	3.08082e-06	AT1G11580.1	methylesterase PCR A	9.02e-150
DKAch06a20472.t1	22.6736	11.3964	1.98954	4.47817e-06	AT1G64760.1	O-Glycosyl hydrolases family 17 protein	0
DKAch10a18258.t2	33.9218	17.0559	1.98886	0.00010786	AT2G40000.1	ortholog of sugar beet HS1 PRO-1 2	1.81e-14
DKAch01a03212.t1	50.6314	25.475	1.9875	2.4161e-06	AT1G64710.1	GroES-like zinc-binding dehydrogenase family protein	3.74e-22
DKAch12a27632.t1	365.754	184.404	1.98344	0.00120821	AT2G43750.1	O-acetylserine (thiol) lyase B	5.74e-95
DKAch03a25838.t1	5.68312	2.86983	1.9803	0.095918	No hits found
DKAch04a32674.t1	138.772	70.1973	1.97688	8.42588e-06	No hits found
DKAch04a32165.t1	356.678	180.573	1.97526	0.00109101	No hits found
DKAch01a03408.t1	84.8919	43.1052	1.96941	6.59951e-06	AT1G16220.1	Protein phosphatase 2C family protein	1.63e-156
DKAch10a18258.t1	112.158	57.0284	1.9667	9.354e-06	AT2G40000.1	ortholog of sugar beet HS1 PRO-1 2	8.9e-166
DKAch05a14904.t1	135.314	68.8235	1.96611	1.75933e-06	AT1G11580.1	methylesterase PCR A	3.8e-22
DKAch15y11943.t1	17.3659	8.84691	1.96294	0.000149822	AT1G18580.1	galacturonosyltransferase 11	2.66e-86
DKAch11a06890.t1	4.85886	2.48619	1.95434	0.0105503	No hits found
DKAch03a25672.t1	101.938	52.3228	1.94825	0.000906199	AT1G09155.1	phloem protein 2-B15	2.97e-73
DKAch15y10568.t1	6.77033	3.47609	1.94768	6.99293e-05	No hits found
DKAch15y12509.t1	16.7185	8.59205	1.94581	9.62387e-06	AT2G23180.1	cytochrome P450, family 96, subfamily A, polypeptide 1	0
DKAch10a18834.t1	390.889	201.408	1.94078	0.0129091	AT1G20020.1	ferredoxin-NADP(+)-oxidoreductase 2	1.45e-12
DKAch03a23825.t1	42.4438	21.8886	1.93909	5.08499e-06	AT1G79840.2	HD-ZIP IV family of homeobox-leucine zipper protein with lipid-binding START domain	0
DKAch05a14830.t1	6.62973	3.42583	1.93522	0.00505539	AT2G17660.1	RPM1-interacting protein 4 (RIN4) family protein	3.19e-07
DKAch05a16892.t1	50.2846	26.0109	1.93322	0.000505993	No hits found
DKAch03a23646.t1	44.9373	23.2633	1.93169	0.00253571	No hits found
DKAch03a23643.t1	44.569	23.1236	1.92742	7.05341e-06	No hits found
DKAch05a15627.t1	17.4445	9.05337	1.92686	0.000208708	AT1G14310.1	Haloacid dehalogenase-like hydrolase (HAD) superfamily protein	4.67e-08
DKAch13a05311.t1	90.3968	46.9705	1.92454	3.05791e-05	No hits found
DKAch06a20090.t1	16.4162	8.53137	1.92422	0.00038288	No hits found
DKAch07a36681.t1	6.44799	3.36133	1.91828	0.0130156	AT1G04040.1	HAD superfamily, subfamily IIIB acid phosphatase	2.4e-107
DKAch02a07582.t1	10.8835	5.68601	1.91408	0.00138557	AT1G60060.1	Serine/threonine-protein kinase WNK (With No Lysine)-related	5.2e-142
DKAch08a34396.t1	236.963	123.931	1.91205	1.52554e-05	AT1G64380.1	Integrase-type DNA-binding superfamily protein	1.68e-52
DKAch05a15102.t1	22.8977	11.9949	1.90895	0.0313198	AT1G28420.1	homeobox-1	1.06e-43
DKAch15x13432.t1	9.49514	4.98018	1.90658	0.0643615	No hits found
DKAch12a28421.t1	11.3504	5.96314	1.90343	0.0211709	AT1G75590.1	SAUR-like auxin-responsive protein family	1.61e-37
DKAch15y10681.t1	5.00068	2.62997	1.90142	0.000536294	AT2G26740.1	soluble epoxide hydrolase	6.63e-81
DKAch02a08845.t1	14.2158	7.49123	1.89765	0.000326812	AT2G28200.1	C2H2-type zinc finger family protein	4.67e-49
DKAch05a17084.t1	5.84557	3.08068	1.89749	0.0107212	AT1G21460.1	Nodulin MtN3 family protein	9.29e-109
DKAch02a09591.t2	18.398	9.70653	1.89543	3.13507e-06	AT2G40540.1	potassium transporter 2	0
DKAch05a15916.t1	173.007	91.4454	1.89192	1.95429e-05	AT2G38240.1	2-oxoglutarate (2OG) and Fe(II)-dependent oxygenase superfamily protein	1.02e-62
DKAch08a33784.t1	7.17209	3.79315	1.8908	3.14455e-05	AT2G45040.1	Matrixin family protein	8.29e-113
DKAch10a17975.t1	2.78638	1.47447	1.88975	0.030777	AT1G15060.1	Uncharacterised conserved protein UCP031088, alpha/beta hydrolase	1.59e-101
DKAch07a36542.t1	3.90974	2.06968	1.88905	0.00672863	AT1G03080.1	kinase interacting (KIP1-like) family protein	0
DKAch02a08607.t1	4.49509	2.37962	1.889	0.0170633	No hits found
DKAch07a36239.t1	14.7402	7.80662	1.88816	0.00011621	AT1G02730.1	cellulose synthase-like D5	0
DKAch03a24102.t1	82.417	43.6509	1.88809	3.9193e-07	No hits found
DKAch02a09591.t1	18.9275	10.0781	1.87808	2.33814e-06	AT2G40540.1	potassium transporter 2	0
DKAch12a27265.t1	20.3787	10.8801	1.87302	0.000565486	AT1G32170.1	xyloglucan endotransglucosylase/hydrolase 30	1.43e-153
DKAch15y10599.t1	95.1618	50.8079	1.87297	1.84025e-05	AT1G79610.1	Na+/H+ antiporter 6	6.35e-09
DKAch10a19019.t1	19.4719	10.4007	1.87218	0.000242349	AT1G29230.1	CBL-interacting protein kinase 18	3.65e-156
DKAch14a22028.t1	2.67291	1.43181	1.86681	0.0818588	AT1G24620.1	EF hand calcium-binding protein family	2.45e-67
DKAch15y10178.t1	20.1125	10.7839	1.86505	0.0298578	No hits found
DKAch02a09972.t1	35.6705	19.1271	1.86492	1.35155e-05	No hits found
DKAch12a26964.t1	10.1153	5.42555	1.86439	0.000846639	AT1G54370.1	sodium hydrogen exchanger 5	2.36e-22
DKAch12a27630.t1	67.7148	36.3459	1.86307	4.15219e-05	AT2G43750.1	O-acetylserine (thiol) lyase B	2.51e-18
DKAch01a02185.t1	16.0925	8.63815	1.86295	3.20637e-06	No hits found
DKAch05a14912.t1	31.4947	16.9123	1.86223	0.000448734	No hits found
DKAch05a15911.t1	54.7366	29.4245	1.86024	1.65225e-05	AT2G38240.1	2-oxoglutarate (2OG) and Fe(II)-dependent oxygenase superfamily protein	5.97e-62
DKAch15x14319.t1	372.043	200.337	1.85708	0.00575936	AT1G72190.1	D-isomer specific 2-hydroxyacid dehydrogenase family protein	2.27e-23
DKAch01a01428.t1	4.20933	2.27029	1.8541	0.000340948	AT2G38080.1	Laccase/Diphenol oxidase family protein	0
DKAch03a23891.t1	115.122	62.1024	1.85375	1.42907e-06	AT1G80440.1	Galactose oxidase/kelch repeat superfamily protein	9.78e-85
DKAch07a36186.t1	8.00653	4.32322	1.85198	0.00216596	AT1G32690.1	0	4.49e-28
DKAch13a04038.t1	8.0641	4.3853	1.83889	1.65225e-05	AT1G73370.1	sucrose synthase 6	0
DKAch10a17969.t1	45.3771	24.7078	1.83655	0.000149997	AT1G15060.1	Uncharacterised conserved protein UCP031088, alpha/beta hydrolase	1.97e-22
DKAch15y12108.t1	490.802	267.831	1.83251	0.0138684	AT1G17745.2	D-3-phosphoglycerate dehydrogenase	4.82e-23
DKAch01a01819.t1	2.84659	1.55416	1.83159	0.0327534	AT2G47630.1	alpha/beta-Hydrolases superfamily protein	2.34e-152
DKAch06a19835.t1	1.06569	0.582579	1.82927	0.0867708	No hits found
DKAch09a30758.t3	4.59855	2.51621	1.82757	0.00902473	AT1G24190.1	SIN3-like 3	0
DKAch03a26592.t1	15.9413	8.73211	1.82559	0.000308278	No hits found
DKAch13a05088.t1	10.9849	6.02321	1.82376	0.000486671	No hits found
DKAch03a24599.t2	16.3258	8.96972	1.82011	0.000313267	No hits found
DKAch15y10598.t1	254.486	139.926	1.81871	3.30399e-06	No hits found
DKAch11a06927.t1	219.404	120.707	1.81766	0.00111634	AT1G16920.1	RAB GTPase homolog A1B	7.63e-63
DKAch03a25167.t1	34.1828	18.8123	1.81704	0.000232172	AT2G25530.1	AFG1-like ATPase family protein	4.38e-46
DKAch10a17719.t1	141.192	77.7296	1.81645	2.27977e-05	AT1G69490.1	NAC-like, activated by AP3/PI	7.55e-102
DKAch02a09442.t1	1065.3	587.425	1.81351	0.00157371	AT1G65480.1	PEBP (phosphatidylethanolamine-binding protein) family protein	3.59e-81
DKAch15y10284.t1	3.54254	1.95525	1.81181	0.0140074	AT1G44080.1	F-box family protein with a domain of unknown function (DUF295)	6.86e-12
DKAch01a03346.t1	95.2	52.5888	1.81027	0.00215516	No hits found
DKAch12a27692.t1	1102.18	609.057	1.80966	0.0578831	AT2G23900.1	Pectin lyase-like superfamily protein	0
DKAch03a25701.t1	5.979	3.3048	1.80919	0.0140074	AT1G08510.1	fatty acyl-ACP thioesterases B	0
DKAch07a36413.t1	46.7305	25.8391	1.80852	0.00410193	No hits found
DKAch02a07943.t1	26.968	14.9145	1.80817	0.000870086	AT1G43160.1	related to AP2 6	1.5e-23
DKAch01a01931.t1	15.0902	8.34661	1.80794	0.00720763	AT1G15520.1	pleiotropic drug resistance 12	0
DKAch04a31077.t1	2.96674	1.64265	1.80607	0.00203062	AT1G70090.1	glucosyl transferase family 8	4.69e-166
DKAch10a18370.t1	23.3874	12.9663	1.80371	7.9949e-05	AT1G12440.1	A20/AN1-like zinc finger family protein	5.46e-41
DKAch09a30357.t1	4.22824	2.34434	1.8036	0.00426688	No hits found
DKAch01a01057.t1	2.78249	1.54378	1.80239	0.0644236	AT1G30860.1	RING/U-box superfamily protein	2.96e-18
DKAch14a22327.t1	20.117	11.1641	1.80194	0.000648015	AT1G71100.1	Ribose 5-phosphate isomerase, type A protein	1.55e-133
DKAch04a31898.t1	18.1049	10.0637	1.79904	0.00467923	No hits found
DKAch13a03804.t1	35.7874	19.9051	1.7979	3.7702e-05	AT2G37740.1	zinc-finger protein 10	8.51e-20
DKAch01a02218.t1	67.7649	37.7834	1.79351	0.000415905	No hits found
DKAch10a19194.t1	94.2197	52.5793	1.79195	0.000377082	AT2G25490.1	EIN3-binding F box protein 1	0
DKAch07a35952.t1	81.0425	45.3078	1.78871	3.7702e-05	AT1G62640.1	3-ketoacyl-acyl carrier protein synthase III	0
DKAch15x12874.t1	108.474	60.7793	1.78471	0.000184808	AT1G79610.1	Na+/H+ antiporter 6	6.06e-13
DKAch13a04624.t1	8.78684	4.93254	1.7814	0.000515987	AT1G30570.1	hercules receptor kinase 2	0
DKAch03a23890.t1	2.96326	1.66611	1.77855	0.0165473	AT1G80440.1	Galactose oxidase/kelch repeat superfamily protein	8.47e-111
DKAch15x13012.t1	13.4693	7.57392	1.77838	0.0349806	No hits found
DKAch05a14808.t1	22.3993	12.596	1.77828	0.00038288	AT1G62450.1	Immunoglobulin E-set superfamily protein	1.21e-91
DKAch14a23255.t1	12.0366	6.78168	1.77488	0.000313267	AT1G09530.1	phytochrome interacting factor 3	1.17e-44
DKAch07a34885.t1	7.00753	3.95182	1.77324	0.0647982	AT2G45650.1	AGAMOUS-like 6	2.94e-59
DKAch12a27298.t1	19.1573	10.8124	1.77179	0.00414297	AT1G55770.1	Plant invertase/pectin methylesterase inhibitor superfamily protein	2.7e-07
DKAch01a02185.t2	15.0204	8.51994	1.76297	3.04354e-06	No hits found
DKAch15y10732.t1	17.4848	9.93293	1.76029	0.0407531	No hits found
DKAch03a26099.t1	51.8727	29.5188	1.75728	0.00147548	No hits found
DKAch15x12844.t2	2.73977	1.55936	1.75698	0.000817448	AT2G48030.1	DNAse I-like superfamily protein	1.64e-138
DKAch01a00908.t2	10.4169	5.9341	1.75543	0.0103657	AT1G02270.1	Calcium-binding endonuclease/exonuclease/phosphatase family	2.93e-133
DKAch07a36513.t1	60.216	34.4321	1.74883	0.00253571	AT1G03140.1	splicing factor Prp18 family protein	1.51e-163
DKAch01a02195.t1	3.2902	1.88521	1.74527	0.0372351	AT1G73190.1	Aquaporin-like superfamily protein	5.02e-13
DKAch07a36502.t1	12.6959	7.29301	1.74083	0.000363473	AT1G10510.1	RNI-like superfamily protein	1.31e-24
DKAch12a26853.t1	102.454	59.0666	1.73455	0.000477744	AT1G55020.1	lipoxygenase 1	0
DKAch03a24066.t1	187.653	108.318	1.73243	0.00113762	AT1G16060.1	ARIA-interacting double AP2 domain protein	1.22e-89
DKAch07a35717.t1	2.41617	1.39686	1.72971	0.0568193	AT1G63640.1	P-loop nucleoside triphosphate hydrolases superfamily protein with CH (Calponin Homology) domain	0
DKAch07a36804.t2	6.89738	4.00168	1.72362	0.0837932	No hits found
DKAch01a01493.t1	9.50165	5.51716	1.7222	0.00112672	AT1G07150.1	mitogen-activated protein kinase kinase kinase 13	1.09e-118
DKAch07a36415.t1	112.252	65.2949	1.71915	0.00133994	No hits found
DKAch06a19656.t1	5.05018	2.95014	1.71184	0.0011969	AT2G38040.1	acetyl Co-enzyme a carboxylase carboxyltransferase alpha subunit	0
DKAch05a16891.t1	187.695	109.7	1.71097	0.00535586	AT1G13170.2	OSBP(oxysterol binding protein)-related protein 1D	2.12e-17
DKAch02a08804.t1	29.0755	17.0292	1.70739	0.00133994	AT1G08310.2	alpha/beta-Hydrolases superfamily protein	6.93e-117
DKAch06a21494.t1	73.4435	43.0671	1.70533	0.00148761	AT1G29000.1	Heavy metal transport/detoxification superfamily protein	5.45e-20
DKAch02a10116.t1	17.8834	10.4983	1.70346	0.00273478	AT1G09770.1	cell division cycle 5	0
DKAch09a30758.t1	4.34956	2.55373	1.70322	0.015097	AT1G24190.1	SIN3-like 3	0
DKAch09a30929.t1	100.934	59.3492	1.70067	0.0228183	AT2G31890.1	RAP	0
DKAch07a36523.t1	14.2159	8.36263	1.69993	0.000313267	No hits found
DKAch01a02840.t1	1094.41	643.841	1.69981	0.0940353	AT1G65060.1	4-coumarate:CoA ligase 3	5.37e-54
DKAch06a20122.t1	80.0001	47.1263	1.69757	0.0192766	AT1G27060.1	Regulator of chromosome condensation (RCC1) family protein	2.58e-30
DKAch06a20594.t1	30.3335	17.8836	1.69617	4.89974e-05	AT1G72310.1	RING/U-box superfamily protein	1.23e-40
DKAch02a09456.t1	8.79374	5.18455	1.69614	0.011087	AT1G16220.1	Protein phosphatase 2C family protein	3.48e-136
DKAch06a19823.t1	15.6207	9.21852	1.6945	0.0210129	AT1G56300.1	Chaperone DnaJ-domain superfamily protein	1.9e-16
DKAch07a34897.t1	21.1947	12.5263	1.69202	0.00881794	AT1G24620.1	EF hand calcium-binding protein family	8.98e-21
DKAch01a00716.t1	9.1046	5.3935	1.68807	0.000670157	AT1G74040.1	2-isopropylmalate synthase 1	2.21e-07
DKAch01a01131.t1	2.33239	1.38244	1.68715	0.00816836	AT1G07620.1	GTP-binding protein Obg/CgtA	7.59e-12
DKAch01a01940.t1	6.53327	3.87726	1.68502	0.0480444	AT2G18660.1	plant natriuretic peptide A	1.09e-16
DKAch12a27592.t1	16.4026	9.73569	1.68479	0.0914047	AT1G01800.1	NAD(P)-binding Rossmann-fold superfamily protein	1.68e-27
DKAch01a01878.t1	22.5603	13.4302	1.67982	0.000907111	AT1G03840.1	C2H2 and C2HC zinc fingers superfamily protein	8.9e-44
DKAch05a16364.t1	14.0754	8.38239	1.67917	0.00285533	No hits found
DKAch10a19413.t1	42.6523	25.4463	1.67617	5.80166e-05	AT1G58340.1	MATE efflux family protein	1.12e-165
DKAch13a03579.t1	17.7777	10.6129	1.67511	0.000336505	AT1G71110.1	0	4.4e-29
DKAch15x14122.t1	10.2189	6.10191	1.67471	0.00269004	AT1G01720.1	NAC (No Apical Meristem) domain transcriptional regulator superfamily protein	1.82e-116
DKAch05a15427.t3	11.2342	6.70994	1.67426	0.0964162	No hits found
DKAch07a36659.t1	3.29031	1.96738	1.67243	0.0097089	AT1G14920.1	GRAS family transcription factor family protein	3.22e-58
DKAch07a36008.t2	2.60157	1.55655	1.67137	0.0799334	AT2G32950.1	Transducin/WD40 repeat-like superfamily protein	2.1e-08
DKAch12a28919.t1	4.45113	2.66373	1.67101	0.0210594	AT1G09240.1	nicotianamine synthase 3	1.71e-129
DKAch04a31924.t1	56.1801	33.6432	1.66988	0.00981922	AT1G75580.1	SAUR-like auxin-responsive protein family	1.53e-46
DKAch06a20122.t2	79.0414	47.3717	1.66854	0.017708	AT1G27060.1	Regulator of chromosome condensation (RCC1) family protein	2.76e-30
DKAch15y10961.t1	2.86068	1.71491	1.66812	0.0563915	AT1G02310.1	Glycosyl hydrolase superfamily protein	2.79e-110
DKAch05a15968.t1	9.27169	5.56503	1.66606	0.0254428	AT1G33470.1	RNA-binding (RRM/RBD/RNP motifs) family protein	5.15e-44
DKAch06a20065.t1	1278.41	768.65	1.66319	0.00274866	No hits found
DKAch15x13453.t1	20.6692	12.431	1.66271	0.00895039	AT1G18160.1	Protein kinase superfamily protein	1.44e-112
DKAch02a08517.t1	18.2127	10.9693	1.66034	0.0129972	AT1G68710.1	ATPase E1-E2 type family protein / haloacid dehalogenase-like hydrolase family protein	0
DKAch11a06560.t1	273.499	164.836	1.65922	0.0967615	AT1G09080.1	Heat shock protein 70 (Hsp 70) family protein	0
DKAch08a33311.t1	45.6503	27.5541	1.65675	0.000232172	No hits found
DKAch15y11197.t1	17.108	10.3409	1.6544	0.00550101	AT1G18160.1	Protein kinase superfamily protein	4.73e-113
DKAch09a30356.t1	2.22384	1.345	1.65341	0.0154534	AT2G16440.1	Minichromosome maintenance (MCM2/3/5) family protein	1.78e-93
DKAch10a19273.t1	41.1355	24.913	1.65117	0.00651132	AT1G08510.1	fatty acyl-ACP thioesterases B	0
DKAch02a08504.t1	83.2123	50.4125	1.65063	0.00305567	AT1G13990.3	0	4.08e-73
DKAch02a07702.t1	59.7349	36.2528	1.64773	7.47702e-05	AT1G24480.1	S-adenosyl-L-methionine-dependent methyltransferases superfamily protein	3.64e-112
DKAch05a15824.t1	6.13939	3.7311	1.64546	0.00636029	No hits found
DKAch15y10600.t2	4.95308	3.01051	1.64526	0.0565878	No hits found
DKAch03a23888.t1	2.83564	1.72366	1.64513	0.0522005	AT1G15670.1	Galactose oxidase/kelch repeat superfamily protein	1.76e-115
DKAch10a18719.t1	8.06088	4.91081	1.64146	0.0187294	AT1G49220.1	RING/U-box superfamily protein	1.86e-17
DKAch01a01547.t1	17.9427	10.9373	1.64051	0.000353695	AT1G31470.1	Major facilitator superfamily protein	4.39e-58
DKAch01a01273.t1	14.4673	8.82793	1.63881	0.00362092	AT1G45130.1	beta-galactosidase 5	0
DKAch02a07567.t1	15.3075	9.35306	1.63663	0.000187265	AT1G24100.1	UDP-glucosyl transferase 74B1	2.97e-128
DKAch05a15823.t1	5.17399	3.1632	1.63569	0.0649383	No hits found
DKAch10a18858.t1	66.5045	40.7437	1.63226	0.0140074	AT2G18800.1	xyloglucan endotransglucosylase/hydrolase 21	1.12e-10
DKAch11a06674.t1	11.4261	7.00501	1.63114	0.0158764	AT2G44610.1	Ras-related small GTP-binding family protein	3.29e-16
DKAch12a26611.t1	83.5113	51.2316	1.63007	0.0189897	No hits found
DKAch01a00513.t1	12.3158	7.56182	1.62868	0.0219479	AT1G51170.1	Protein kinase superfamily protein	3.25e-154
DKAch09a30521.t1	14.2783	8.77119	1.62787	0.0155805	AT1G21200.1	sequence-specific DNA binding transcription factors	1.23e-56
DKAch02a07356.t1	690.137	424.768	1.62474	0.00942459	AT2G04850.1	Auxin-responsive family protein	3.67e-13
DKAch01a01606.t1	136.843	84.2528	1.6242	0.00667442	AT2G30520.1	Phototropic-responsive NPH3 family protein	0
DKAch08a33425.t1	12.3621	7.62529	1.6212	0.000478495	AT1G02730.1	cellulose synthase-like D5	0
DKAch03a25839.t1	8.74737	5.40118	1.61953	0.00924433	AT1G33730.1	cytochrome P450, family 76, subfamily C, polypeptide 5	3.08e-46
DKAch02a10148.t1	18.6294	11.5609	1.61141	0.0544518	AT1G23220.1	Dynein light chain type 1 family protein	1.53e-70
DKAch02a08410.t1	10.6205	6.59339	1.61078	0.0248274	AT1G69160.1	0	5.48e-14
DKAch11a06648.t1	59.7101	37.1626	1.60673	0.0273958	AT1G11250.1	syntaxin of plants 125	1.71e-64
DKAch03a26032.t1	38.5464	24.0015	1.606	0.0461087	AT1G19020.1	0	4.35e-13
DKAch03a25038.t1	10.769	6.70931	1.60509	0.0207946	AT1G30020.1	Protein of unknown function, DUF538	3.68e-29
DKAch01a00453.t1	7.32416	4.56693	1.60374	0.034451	AT1G55290.1	2-oxoglutarate (2OG) and Fe(II)-dependent oxygenase superfamily protein	3.1e-179
DKAch14a23170.t1	85.532	53.3918	1.60197	0.0162452	AT2G38820.2	Protein of unknown function (DUF506)	1.79e-31
DKAch03a25573.t1	22.8591	14.2988	1.59867	0.00189569	AT2G19570.1	cytidine deaminase 1	1.03e-98
DKAch05a15570.t1	26.4185	16.5297	1.59824	0.00681668	AT1G31300.1	TRAM, LAG1 and CLN8 (TLC) lipid-sensing domain containing protein	9.61e-148
DKAch04a32176.t1	13.3971	8.39063	1.59667	0.00206189	No hits found
DKAch10a19193.t1	152.402	95.5394	1.59517	0.000686015	No hits found
DKAch01a00908.t1	10.1114	6.34533	1.59352	0.0180489	AT1G02270.1	Calcium-binding endonuclease/exonuclease/phosphatase family	1.93e-140
DKAch04a31473.t1	25.7206	16.1658	1.59105	0.0739954	AT2G22800.1	Homeobox-leucine zipper protein family	6.74e-80
DKAch10a17641.t1	11.1135	6.99488	1.58881	0.00140086	AT1G66150.1	transmembrane kinase 1	0
DKAch01a02595.t1	5.66082	3.56575	1.58755	0.0215943	AT1G22400.1	UDP-Glycosyltransferase superfamily protein	5.62e-104
DKAch15x12653.t1	37.143	23.4001	1.5873	0.0129091	No hits found
DKAch03a25750.t1	48.0674	30.2872	1.58705	0.00013656	AT2G25060.1	early nodulin-like protein 14	2.24e-22
DKAch15y12098.t1	45.5658	28.7209	1.5865	0.0294548	AT1G23800.1	aldehyde dehydrogenase 2B7	9.19e-90
DKAch04a32282.t1	159.589	100.623	1.58601	0.0254428	No hits found
DKAch01a00716.t2	8.27768	5.21972	1.58585	0.00101339	AT1G74040.1	2-isopropylmalate synthase 1	2.3e-07
DKAch04a32293.t1	7.19179	4.53603	1.58548	0.0660764	AT2G45910.1	U-box domain-containing protein kinase family protein	9.18e-52
DKAch03a24026.t1	9.08954	5.73649	1.58451	0.0501016	AT1G15760.1	Sterile alpha motif (SAM) domain-containing protein	1.05e-57
DKAch09a30033.t1	6.74251	4.25806	1.58347	0.0580773	AT2G02040.1	peptide transporter 2	0
DKAch04a31945.t1	10.7845	6.82058	1.58117	0.00541346	No hits found
DKAch06a19608.t1	10.7681	6.81168	1.58083	0.0867708	AT2G40260.1	Homeodomain-like superfamily protein	2.7e-41
DKAch06a20274.t1	62.5203	39.5568	1.58052	0.00868221	AT1G75780.1	tubulin beta-1 chain	0
DKAch12a28705.t1	14.7789	9.35567	1.57967	0.0050587	AT2G31790.1	UDP-Glycosyltransferase superfamily protein	9.17e-48
DKAch13a03635.t1	32.1833	20.431	1.57522	0.00421393	AT1G66150.1	transmembrane kinase 1	0
DKAch13a03574.t1	121.428	77.1103	1.57473	0.00737013	AT1G06130.1	glyoxalase 2-4	5.43e-147
DKAch15x14174.t1	16.8457	10.7281	1.57024	0.00248393	AT1G18580.1	galacturonosyltransferase 11	5.84e-79
DKAch02a07965.t1	21.406	13.6329	1.57017	0.00175863	AT2G06850.1	xyloglucan endotransglucosylase/hydrolase 4	4.65e-131
DKAch13a04109.t1	58.694	37.4284	1.56817	0.000384509	AT1G48000.1	myb domain protein 112	9.61e-74
DKAch06a20027.t2	56.3648	35.9437	1.56814	0.000596503	No hits found
DKAch07a36660.t1	105.915	67.6108	1.56654	0.0100195	AT1G03930.1	dual specificity kinase 1	0
DKAch01a03171.t1	52.6065	33.603	1.56553	0.00189376	AT1G34320.1	Protein of unknown function (DUF668)	4.74e-39
DKAch10a18747.t1	15.4447	9.87613	1.56384	0.0567191	AT2G20020.1	RNA-binding CRS1 / YhbY (CRM) domain-containing protein	1.98e-10
DKAch05a15819.t1	8.54265	5.46815	1.56226	0.0193258	AT1G72220.1	RING/U-box superfamily protein	5.5e-18
DKAch01a01780.t1	16.9897	10.8882	1.56037	0.00119563	AT1G54130.1	RELA/SPOT homolog 3	5.76e-61
DKAch05a15989.t1	263.136	168.684	1.55994	0.051638	No hits found
DKAch15x12861.t1	25.1801	16.174	1.55683	0.00640929	No hits found
DKAch15y10673.t2	6.21224	3.99335	1.55565	0.0460365	AT1G25450.1	3-ketoacyl-CoA synthase 5	4.6e-142
DKAch10a18857.t1	105.754	68.0206	1.55473	0.000589685	AT1G65310.1	xyloglucan endotransglucosylase/hydrolase 17	5.96e-39
DKAch05a15108.t1	7.0707	4.54834	1.55457	0.0165044	AT1G28440.1	HAESA-like 1	0
DKAch10a18941.t1	30.7636	19.7916	1.55438	0.00109405	AT1G02000.1	UDP-D-glucuronate 4-epimerase 2	0
DKAch09a30519.t1	16.1264	10.3768	1.55408	0.0102025	AT1G12710.1	phloem protein 2-A12	1.31e-98
DKAch06a20075.t1	1.66169	1.06937	1.5539	0.0116913	AT1G66150.1	transmembrane kinase 1	6.84e-162
DKAch14a22330.t1	28.795	18.5363	1.55344	0.000553999	AT1G71110.1	0	0
DKAch12a27585.t1	19.6552	12.6564	1.55298	0.00289107	No hits found
DKAch01a00908.t3	10.0397	6.46999	1.55173	0.0239539	AT1G02270.1	Calcium-binding endonuclease/exonuclease/phosphatase family	9.81e-138
DKAch02a09992.t1	54.3734	35.104	1.54892	0.0736591	AT1G30860.1	RING/U-box superfamily protein	5.85e-23
DKAch10a17693.t1	53.64	34.6356	1.5487	0.0227801	AT2G03340.1	WRKY DNA-binding protein 3	4.54e-152
DKAch01a00922.t1	5.50119	3.55326	1.54821	0.0565148	No hits found
DKAch14a23242.t1	10.025	6.48378	1.54617	0.029609	AT1G56720.1	Protein kinase superfamily protein	0
DKAch03a25399.t1	10.8194	7.01678	1.54193	0.00201468	AT2G33570.1	Domain of unknown function (DUF23)	3.92e-149
DKAch01a02287.t1	32.0112	20.7716	1.54111	0.0270446	No hits found
DKAch10a18529.t1	27.201	17.6701	1.53938	0.0142023	AT1G73170.1	P-loop containing nucleoside triphosphate hydrolases superfamily protein	1.42e-173
DKAch04a32338.t2	52.657	34.3351	1.53362	0.00144082	AT1G72200.1	RING/U-box superfamily protein	2.05e-58
DKAch06a20273.t1	52.8182	34.4421	1.53354	0.01054	No hits found
DKAch07a35756.t1	20.9855	13.6871	1.53324	0.0160404	AT1G75050.1	Pathogenesis-related thaumatin superfamily protein	6.49e-17
DKAch15y10324.t1	4.01058	2.61711	1.53245	0.0702072	AT1G03990.1	Long-chain fatty alcohol dehydrogenase family protein	0
DKAch10a19398.t1	29.7909	19.4475	1.53186	0.0372351	AT1G35190.1	2-oxoglutarate (2OG) and Fe(II)-dependent oxygenase superfamily protein	1.06e-179
DKAch08a33189.t1	339.518	222.011	1.52928	0.00435913	No hits found
DKAch04a31854.t1	4.51845	2.95913	1.52695	0.0743753	AT1G19640.1	jasmonic acid carboxyl methyltransferase	4.37e-85
DKAch10a17554.t1	952.29	624.798	1.52416	0.0948887	No hits found
DKAch03a24599.t1	12.1822	7.99676	1.5234	0.00310792	No hits found
DKAch08a33097.t1	13.1694	8.65214	1.5221	0.00762402	AT2G26640.1	3-ketoacyl-CoA synthase 11	0
DKAch02a08873.t1	25.676	16.8822	1.52089	0.00505539	AT1G08050.1	Zinc finger (C3HC4-type RING finger) family protein	0
DKAch07a36814.t2	42.8319	28.1676	1.52061	0.000947536	AT1G19970.1	ER lumen protein retaining receptor family protein	6.23e-121
DKAch04a31046.t1	23.7584	15.6361	1.51946	0.080515	AT1G63800.1	ubiquitin-conjugating enzyme 5	2.06e-93
DKAch06a20027.t1	57.2408	37.7106	1.5179	0.00117066	No hits found
DKAch10a19446.t1	27.3457	18.0184	1.51766	0.0288467	AT1G75590.1	SAUR-like auxin-responsive protein family	4.06e-17
DKAch15y10965.t1	127.524	84.1936	1.51465	0.0665277	AT1G19530.1	0	4.93e-17
DKAch13a04628.t1	32.714	21.6197	1.51316	0.00550101	No hits found
DKAch06a21779.t1	4.97912	3.29194	1.51252	0.00537709	AT1G74360.1	Leucine-rich repeat protein kinase family protein	0
DKAch01a02677.t1	11.0722	7.32358	1.51186	0.0311372	AT2G41220.1	glutamate synthase 2	0
DKAch06a19620.t2	6.9066	4.57009	1.51126	0.0389082	No hits found
DKAch01a02203.t1	52.5348	34.7682	1.511	0.00168164	AT1G75800.1	Pathogenesis-related thaumatin superfamily protein	7.46e-109
DKAch09a30472.t1	7.50902	4.98125	1.50746	0.0674541	AT2G28200.1	C2H2-type zinc finger family protein	5.13e-43
DKAch01a01821.t1	72.7875	48.3199	1.50637	0.00399435	AT1G08200.1	UDP-D-apiose/UDP-D-xylose synthase 2	4.51e-19
DKAch06a21044.t1	23.5603	15.6454	1.50589	0.0467373	AT1G74160.1	0	0
DKAch04a31261.t1	90.4594	60.0949	1.50528	0.0153568	AT1G30570.1	hercules receptor kinase 2	3.62e-86
DKAch01a01439.t1	29.836	19.8406	1.50379	0.00235972	AT1G75710.1	C2H2-like zinc finger protein	9.29e-54
DKAch08a33441.t1	32.7016	21.7473	1.5037	0.0372351	AT1G32200.1	phospholipid/glycerol acyltransferase family protein	2.47e-18
DKAch07a36333.t1	29.9919	20.0112	1.49876	0.0125682	AT1G51770.1	Core-2/I-branching beta-1,6-N-acetylglucosaminyltransferase family protein	6.2e-169
DKAch06a19620.t1	8.57658	5.72844	1.49719	0.0289568	No hits found
DKAch07a36683.t1	17.4647	11.6714	1.49637	0.0194014	No hits found
DKAch01a02230.t1	12.0682	8.06674	1.49605	0.0581652	AT2G16750.1	Protein kinase protein with adenine nucleotide alpha hydrolases-like domain	8.38e-175
DKAch05a15206.t1	38.889	26.0517	1.49276	0.0614305	AT1G29800.1	RING/FYVE/PHD-type zinc finger family protein	0
DKAch15y10212.t1	6.43917	4.31416	1.49257	0.00554153	AT1G15530.1	Concanavalin A-like lectin protein kinase family protein	5.78e-69
DKAch15y10268.t1	140.827	94.3906	1.49196	0.0133692	No hits found
DKAch08a33762.t1	21.4772	14.4054	1.49092	0.0324933	No hits found
DKAch10a18833.t1	36.4805	24.4827	1.49006	0.0647982	AT2G18876.1	Afadin/alpha-actinin-binding protein	0
DKAch08a34316.t1	93.2962	62.663	1.48886	0.0647982	AT1G27500.1	Tetratricopeptide repeat (TPR)-like superfamily protein	0
DKAch05a15101.t1	31.0736	20.8823	1.48803	0.0773118	AT1G28420.1	homeobox-1	0
DKAch09a30758.t2	3.93497	2.64452	1.48797	0.0662079	AT1G24190.1	SIN3-like 3	0
DKAch02a10059.t1	13.9569	9.39031	1.4863	0.00668074	AT2G10560.1	0	9.15e-79
DKAch13a03693.t1	19.7475	13.2937	1.48548	0.0799334	AT1G04780.1	Ankyrin repeat family protein	0
DKAch15y10394.t1	14.4072	9.70203	1.48497	0.017708	AT1G16010.2	magnesium transporter 2	2.69e-85
DKAch02a08850.t1	8.79419	5.92516	1.48421	0.0217996	AT1G27440.1	Exostosin family protein	1.74e-64
DKAch08a34667.t1	70.7883	47.7032	1.48393	0.00229101	AT1G44000.1	0	6.5e-53
DKAch03a25355.t1	18.6062	12.5525	1.48227	0.0167523	AT1G11770.1	FAD-binding Berberine family protein	0
DKAch02a07572.t1	3.68995	2.49113	1.48124	0.0265446	AT1G70210.1	CYCLIN D1;1	2.63e-119
DKAch09a30453.t1	23.6436	16.0124	1.47658	0.0291261	No hits found
DKAch12a27434.t1	26.1752	17.7712	1.4729	0.00206343	AT2G45190.1	Plant-specific transcription factor YABBY family protein	8.73e-92
DKAch15y12305.t1	10.5529	7.17078	1.47165	0.05145	No hits found
DKAch03a25360.t1	155.656	105.85	1.47054	0.0309893	AT1G30690.1	Sec14p-like phosphatidylinositol transfer family protein	2.63e-170
DKAch10a18546.t1	39.5828	26.9218	1.47029	0.0242398	AT1G23030.1	ARM repeat superfamily protein	1.02e-133
DKAch02a09973.t1	45.5014	30.9653	1.46943	0.000583164	AT1G74780.1	Nodulin-like / Major Facilitator Superfamily protein	7.57e-27
DKAch05a15721.t1	63.7623	43.4587	1.46719	0.0563611	No hits found
DKAch07a35087.t1	168.889	115.245	1.46548	0.00148761	AT1G32170.1	xyloglucan endotransglucosylase/hydrolase 30	2.69e-116
DKAch12a26904.t1	27.3241	18.6628	1.4641	0.00982701	AT1G54710.1	homolog of yeast autophagy 18 (ATG18) H	0
DKAch06a19958.t3	10.4025	7.10549	1.46401	0.0396501	AT1G18160.1	Protein kinase superfamily protein	1.06e-111
DKAch14a22350.t1	91.8519	62.7506	1.46376	0.0140112	AT1G67480.1	Galactose oxidase/kelch repeat superfamily protein	6.06e-175
DKAch03a24113.t1	7.45096	5.09355	1.46282	0.0143312	AT1G60190.1	ARM repeat superfamily protein	0
DKAch05a15062.t1	15.6687	10.7113	1.46281	0.0321854	AT2G37710.1	receptor lectin kinase	2.27e-151
DKAch03a25536.t1	161.799	110.688	1.46176	0.030777	AT1G17550.1	homology to ABI2	5.77e-148
DKAch03a23868.t1	38.9286	26.6504	1.46071	0.037811	No hits found
DKAch03a26512.t1	4.25655	2.91507	1.46019	0.0225764	AT1G48480.1	receptor-like kinase 1	0
DKAch04a32338.t1	53.7116	36.7874	1.46005	0.0015472	AT1G72200.1	RING/U-box superfamily protein	1.68e-58
DKAch03a26320.t1	72.7263	49.817	1.45987	0.00226062	AT1G25510.1	Eukaryotic aspartyl protease family protein	3.54e-167
DKAch04a31693.t1	8.2506	5.65847	1.4581	0.0259812	AT1G63700.1	Protein kinase superfamily protein	5.2e-107
DKAch15y10962.t1	17.1179	11.7408	1.45798	0.0138684	AT1G75330.1	ornithine carbamoyltransferase	0
DKAch01a01159.t1	39.3617	27.0538	1.45494	0.0135695	AT1G69040.2	ACT domain repeat 4	2.78e-09
DKAch06a20709.t1	49.7153	34.1889	1.45413	0.0672586	AT1G15400.3	0	1.66e-27
DKAch04a31693.t2	11.5393	7.94322	1.45273	0.00873062	AT1G63700.1	Protein kinase superfamily protein	1.99e-106
DKAch05a14859.t1	32.4998	22.4089	1.45031	0.0304617	AT1G62300.1	WRKY family transcription factor	3.75e-101
DKAch04a31588.t1	21.8463	15.0667	1.44998	0.0996975	AT2G29040.1	Exostosin family protein	3.39e-95
DKAch14a23362.t1	54.9008	37.924	1.44766	0.00091503	AT1G33270.1	Acyl transferase/acyl hydrolase/lysophospholipase superfamily protein	1.62e-172
DKAch05a14792.t1	15.2519	10.5507	1.44558	0.00982701	AT2G13600.1	Pentatricopeptide repeat (PPR) superfamily protein	4.41e-92
DKAch11a07121.t1	92.5876	64.0656	1.4452	0.00860057	AT1G53190.1	RING/U-box superfamily protein	8.7e-79
DKAch04a31261.t2	83.9125	58.1056	1.44414	0.0352372	AT1G30570.1	hercules receptor kinase 2	7.34e-86
DKAch15y12364.t1	18.0118	12.4923	1.44183	0.0348806	AT1G65730.1	YELLOW STRIPE like 7	3.89e-34
DKAch05a15607.t1	45.6668	31.6831	1.44136	0.0665958	No hits found
DKAch02a08850.t2	9.56106	6.63651	1.44068	0.0465679	AT1G27440.1	Exostosin family protein	1.01e-84
DKAch01a02238.t1	89.6715	62.2583	1.44031	0.00294656	No hits found
DKAch15y11100.t1	15.2353	10.5794	1.4401	0.00875632	AT2G23140.1	RING/U-box superfamily protein with ARM repeat domain	3.19e-89
DKAch08a32936.t1	14.9256	10.3705	1.43923	0.0170469	AT1G07290.1	golgi nucleotide sugar transporter 2	1.6e-12
DKAch15x13225.t1	15.152	10.5365	1.43805	0.0249381	AT1G75330.1	ornithine carbamoyltransferase	0
DKAch07a36814.t1	44.0767	30.6709	1.43708	0.00217627	AT1G19970.1	ER lumen protein retaining receptor family protein	1.33e-125
DKAch06a20398.t1	68.9722	47.9952	1.43706	0.00734917	AT2G42180.1	0	3.17e-18
DKAch01a01935.t1	5.84238	4.06747	1.43637	0.0602159	AT1G15520.1	pleiotropic drug resistance 12	0
DKAch06a21378.t1	20.5882	14.348	1.43492	0.0489567	AT1G67940.1	non-intrinsic ABC protein 3	3.61e-128
DKAch11a06750.t1	35.3902	24.6703	1.43452	0.0373946	AT2G29070.2	Ubiquitin fusion degradation UFD1 family protein	1.08e-29
DKAch03a23525.t1	25.138	17.5318	1.43386	0.0657519	No hits found
DKAch12a28918.t1	126.14	88.1176	1.4315	0.0636743	AT1G75390.1	basic leucine-zipper 44	3.73e-26
DKAch15y10584.t1	29.8978	20.894	1.43093	0.0750432	No hits found
DKAch02a09560.t1	7.73353	5.40894	1.42977	0.0623181	AT2G40330.1	PYR1-like 6	1.54e-67
DKAch13a03854.t1	291.783	204.215	1.42881	0.0572721	No hits found
DKAch03a24419.t1	44.5057	31.2646	1.42352	0.0254428	AT1G12020.1	0	1.09e-39
DKAch15y12099.t1	22.1001	15.5366	1.42246	0.0129972	AT1G23800.1	aldehyde dehydrogenase 2B7	5.02e-143
DKAch01a02739.t1	5.3445	3.75997	1.42142	0.0589089	AT1G12480.1	C4-dicarboxylate transporter/malic acid transport protein	9.03e-146
DKAch10a18635.t1	12.6836	8.93035	1.42028	0.0170469	AT1G53390.1	P-loop containing nucleoside triphosphate hydrolases superfamily protein	0
DKAch15y11532.t1	11.8837	8.37631	1.41872	0.0622977	AT2G38820.2	Protein of unknown function (DUF506)	4.61e-31
DKAch09a30414.t2	5.41388	3.82059	1.41703	0.0764293	AT1G20080.1	Calcium-dependent lipid-binding (CaLB domain) family protein	9.41e-169
DKAch12a26872.t1	120.572	85.1455	1.41607	0.0960653	No hits found
DKAch06a20590.t1	169.511	119.784	1.41513	0.0881376	AT1G65840.1	polyamine oxidase 4	8.43e-06
DKAch10a17622.t1	20.8949	14.7685	1.41482	0.0246544	AT2G16400.1	BEL1-like homeodomain 7	1.28e-98
DKAch15y10737.t1	18.9493	13.4162	1.41241	0.0706841	No hits found
DKAch03a25726.t1	477.182	338.487	1.40975	0.0693835	AT1G80160.1	Lactoylglutathione lyase / glyoxalase I family protein	7.91e-86
DKAch04a31052.t1	9.98199	7.08372	1.40914	0.018584	AT1G21890.1	nodulin MtN21 /EamA-like transporter family protein	6.18e-46
DKAch12a27149.t1	11.5854	8.22249	1.40899	0.0254169	No hits found
DKAch04a32376.t1	111.536	79.1932	1.40841	0.00741931	AT1G52920.1	G protein coupled receptor	6.49e-21
DKAch07a35990.t1	18.4121	13.0988	1.40563	0.0454604	AT2G45140.1	plant VAP homolog 12	5.81e-72
DKAch09a29814.t1	131.398	93.4801	1.40562	0.00548704	AT2G40380.1	prenylated RAB acceptor 1.B2	1.26e-45
DKAch09a30264.t1	41.6689	29.6874	1.40359	0.018584	No hits found
DKAch07a35872.t1	8.54163	6.09232	1.40203	0.0648278	AT1G12430.2	armadillo repeat kinesin 3	0
DKAch02a09971.t1	239.046	170.63	1.40096	0.00195517	AT1G74780.1	Nodulin-like / Major Facilitator Superfamily protein	1.79e-31
DKAch15y11887.t1	8.05585	5.75264	1.40037	0.0850831	AT1G01720.1	NAC (No Apical Meristem) domain transcriptional regulator superfamily protein	5.92e-117
DKAch15x12965.t1	16.6249	11.8738	1.40014	0.0507565	AT1G56090.1	Tetratricopeptide repeat (TPR)-like superfamily protein	6.11e-08
DKAch04a32672.t1	26.6557	19.043	1.39976	0.0461162	AT2G13650.1	golgi nucleotide sugar transporter 1	0
DKAch01a03307.t1	17.5806	12.5606	1.39967	0.0326099	No hits found
DKAch06a19613.t1	111.726	79.8931	1.39844	0.016327	No hits found
DKAch12a28614.t1	17.6947	12.6617	1.39749	0.0390605	AT2G24010.1	serine carboxypeptidase-like 23	6.43e-114
DKAch08a33562.t1	7.61129	5.45156	1.39617	0.0775366	AT1G80290.2	Nucleotide-diphospho-sugar transferases superfamily protein	1.4e-131
DKAch07a36804.t1	6.50723	4.67115	1.39307	0.0834604	No hits found
DKAch15y10738.t1	12.9201	9.27827	1.39251	0.0382188	No hits found
DKAch03a25779.t1	101.615	73.108	1.38993	0.0528609	AT2G42490.1	Copper amine oxidase family protein	0
DKAch13a03724.t1	62.1528	44.7771	1.38805	0.010452	AT1G04610.1	YUCCA 3	0
DKAch06a20066.t1	1304.38	940.302	1.38719	0.0184597	No hits found
DKAch05a14979.t1	24.7874	17.9459	1.38123	0.0130156	AT1G56500.1	haloacid dehalogenase-like hydrolase family protein	6.83e-13
DKAch01a01741.t1	29.7986	21.5822	1.3807	0.0209845	AT1G02660.1	alpha/beta-Hydrolases superfamily protein	0
DKAch07a35751.t1	354.626	256.888	1.38047	0.00109251	AT1G75050.1	Pathogenesis-related thaumatin superfamily protein	1.32e-20
DKAch15y10687.t1	19.2593	14.0011	1.37556	0.0533854	AT1G56090.1	Tetratricopeptide repeat (TPR)-like superfamily protein	3.07e-08
DKAch12a28616.t1	55.2362	40.36	1.36859	0.0105503	AT1G47480.1	alpha/beta-Hydrolases superfamily protein	4.53e-79
DKAch12a28520.t1	11.1757	8.18163	1.36595	0.0571138	No hits found
DKAch08a33157.t1	41.1554	30.1486	1.36509	0.0805493	AT1G32300.1	D-arabinono-1,4-lactone oxidase family protein	2.34e-137
DKAch04a32377.t1	211.184	154.721	1.36494	0.0227633	AT1G52920.1	G protein coupled receptor	5.3e-69
DKAch10a18935.t1	64.0123	46.9851	1.3624	0.0072416	AT2G23810.1	tetraspanin8	2.35e-87
DKAch04a31137.t1	174.021	128.355	1.35578	0.0184872	AT1G26945.1	basic helix-loop-helix (bHLH) DNA-binding superfamily protein	4.24e-25
DKAch10a18352.t1	16.0431	11.8359	1.35546	0.0662079	AT2G40400.1	Protein of unknown function (DUF399 and DUF3411)	0
DKAch04a31036.t1	29.5985	21.857	1.35419	0.0740846	AT1G10400.1	UDP-Glycosyltransferase superfamily protein	1.54e-145
DKAch02a10012.t1	95.5878	70.6193	1.35357	0.0569981	AT2G38700.1	mevalonate diphosphate decarboxylase 1	0
DKAch12a27538.t1	15.8444	11.7083	1.35326	0.08892	AT2G45750.1	S-adenosyl-L-methionine-dependent methyltransferases superfamily protein	0
DKAch03a24702.t1	68.5734	50.7257	1.35185	0.0581652	AT1G07180.1	alternative NAD(P)H dehydrogenase 1	9.38e-65
DKAch12a27533.t1	28.4539	21.0485	1.35183	0.0525212	AT1G05230.1	homeodomain GLABROUS 2	0
DKAch02a08942.t1	48.9539	36.2541	1.3503	0.0518619	No hits found
DKAch11a06751.t1	11.9896	8.9062	1.34621	0.0455579	AT1G51940.1	protein kinase family protein / peptidoglycan-binding LysM domain-containing protein	1.09e-79
DKAch02a10068.t1	20.9938	15.5976	1.34597	0.0564998	AT1G70670.1	Caleosin-related family protein	2.18e-81
DKAch04a31742.t1	3.56928	2.66568	1.33898	0.0372351	AT2G23760.1	BEL1-like homeodomain 4	9.58e-142
DKAch10a18855.t1	20.9087	15.6174	1.33881	0.0243676	AT1G51680.1	4-coumarate:CoA ligase 1	0
DKAch03a25242.t1	12.1992	9.11502	1.33836	0.0380767	AT1G73700.1	MATE efflux family protein	3.09e-178
DKAch11a06751.t2	11.7406	8.79234	1.33532	0.0644236	AT1G51940.1	protein kinase family protein / peptidoglycan-binding LysM domain-containing protein	2.59e-78
DKAch01a02220.t1	21.26	15.9744	1.33088	0.0259812	AT2G16570.1	GLN phosphoribosyl pyrophosphate amidotransferase 1	0
DKAch01a02114.t1	19.5866	14.7292	1.32979	0.0120485	AT2G16120.1	polyol/monosaccharide transporter 1	0
DKAch02a09970.t1	82.0493	61.7236	1.3293	0.000287214	AT1G74780.1	Nodulin-like / Major Facilitator Superfamily protein	2.43e-19
DKAch10a19152.t1	16.1115	12.1317	1.32806	0.0206167	AT1G55740.1	seed imbibition 1	0
DKAch15x12805.t1	16.8846	12.7309	1.32627	0.0467373	AT1G03220.1	Eukaryotic aspartyl protease family protein	2.12e-67
DKAch14a22318.t1	23.4511	17.6923	1.32549	0.0429043	AT1G71070.1	Core-2/I-branching beta-1,6-N-acetylglucosaminyltransferase family protein	0
DKAch13a05386.t1	72.5713	55.0561	1.31813	0.0589089	AT2G15130.1	Plant basic secretory protein (BSP) family protein	1.05e-06
DKAch01a01116.t1	24.372	18.5045	1.31709	0.0850831	AT2G37640.1	Barwin-like endoglucanases superfamily protein	4.97e-138
DKAch10a18963.t1	25.5485	19.4409	1.31416	0.0779012	No hits found
DKAch15x13358.t1	14.3091	10.8986	1.31294	0.0581652	AT2G23140.1	RING/U-box superfamily protein with ARM repeat domain	2.59e-89
DKAch15x12950.t1	7.53523	5.73985	1.31279	0.0971864	AT1G25450.1	3-ketoacyl-CoA synthase 5	1.61e-132
DKAch03a23524.t1	46.1634	35.1949	1.31165	0.0866407	AT1G53920.1	GDSL-motif lipase 5	5.68e-139
DKAch05a15186.t1	118.88	90.7095	1.31056	0.0222487	AT1G16920.1	RAB GTPase homolog A1B	6.4e-134
DKAch06a21081.t1	26.8052	20.4613	1.31004	0.0338482	AT1G24577.1	0	1.69e-06
DKAch11a06620.t1	22.7697	17.3854	1.30971	0.0116064	AT1G05280.1	Protein of unknown function (DUF604)	1.81e-162
DKAch15x12678.t1	8.36234	6.39166	1.30832	0.0997601	AT1G16010.2	magnesium transporter 2	2.69e-85
DKAch15y10682.t1	38.0131	29.1728	1.30303	0.0515692	AT2G47560.1	RING/U-box superfamily protein	1.36e-34
DKAch01a01417.t1	5.07581	3.90871	1.29859	0.0925226	AT2G45260.1	Plant protein of unknown function (DUF641)	1.93e-45
DKAch15y10673.t1	6.0389	4.6729	1.29232	0.0848901	AT1G25450.1	3-ketoacyl-CoA synthase 5	6.82e-135
DKAch03a23515.t1	51.478	39.9351	1.28904	0.0820342	AT1G72340.1	NagB/RpiA/CoA transferase-like superfamily protein	0
DKAch07a35238.t1	113.305	87.9307	1.28858	0.0394223	AT2G41810.1	Protein of unknown function, DUF642	1.37e-168
DKAch05a17450.t1	32.1457	24.9901	1.28634	0.0326099	AT1G19400.1	Erythronate-4-phosphate dehydrogenase family protein	4.85e-66
DKAch03a23489.t1	23.5497	18.325	1.28511	0.0267943	AT1G51660.1	mitogen-activated protein kinase kinase 4	3.11e-144
DKAch06a21299.t1	38.0663	29.7162	1.28099	0.0356951	AT1G73500.1	MAP kinase kinase 9	8.79e-119
DKAch05a17190.t1	73.9909	57.8427	1.27917	0.087922	No hits found
DKAch15x13028.t1	80.3836	62.9397	1.27715	0.0940353	AT1G05820.1	SIGNAL PEPTIDE PEPTIDASE-LIKE 5	8.31e-159
DKAch01a00613.t1	52.5528	41.2223	1.27486	0.0294951	AT1G37130.1	nitrate reductase 2	2.46e-50
DKAch05a16261.t1	54.8126	43.1676	1.26976	0.0221607	AT1G46768.1	related to AP2 1	3.34e-47
DKAch05a14887.t1	21.3938	16.86	1.26891	0.0209826	AT1G61890.1	MATE efflux family protein	0
DKAch08a33057.t1	223.892	176.802	1.26634	0.0957673	No hits found
DKAch10a18477.t1	163.375	129.167	1.26484	0.0368666	No hits found
DKAch05a15333.t1	24.5138	19.4811	1.25834	0.0848457	AT1G78955.1	camelliol C synthase 1	8.2e-101
DKAch08a33408.t1	30.8311	24.76	1.2452	0.0814754	No hits found
DKAch04a31180.t1	23.3811	18.8663	1.2393	0.0394223	AT1G33320.1	Pyridoxal phosphate (PLP)-dependent transferases superfamily protein	0
DKAch12a28400.t1	45.4302	36.6986	1.23793	0.0193839	AT2G18040.1	peptidylprolyl cis/trans isomerase, NIMA-interacting 1	1.46e-55
DKAch09a30852.t1	45.8471	37.0854	1.23626	0.0997601	AT2G43120.1	RmlC-like cupins superfamily protein	2.38e-153
DKAch15x14294.t1	34.5012	28.0117	1.23167	0.0584936	AT1G24110.1	Peroxidase superfamily protein	2.37e-66
DKAch13a04116.t1	19.9515	16.2245	1.22972	0.0518619	AT1G48040.1	Protein phosphatase 2C family protein	1.13e-110
DKAch15y12077.t1	45.8251	37.315	1.22806	0.0627675	AT1G24110.1	Peroxidase superfamily protein	2.98e-66
DKAch02a09572.t1	52.4727	42.8432	1.22476	0.0576469	AT2G40380.1	prenylated RAB acceptor 1.B2	1.54e-32
DKAch15x12960.t1	29.1858	23.8329	1.2246	0.0574754	AT2G47560.1	RING/U-box superfamily protein	1.32e-34
DKAch02a09127.t1	25.0309	20.4643	1.22315	0.0702072	AT1G07090.1	Protein of unknown function (DUF640)	1.83e-56
DKAch01a01822.t1	49.1167	40.2241	1.22108	0.0641036	No hits found
DKAch12a28755.t1	351.222	289.393	1.21365	0.0581652	No hits found
DKAch13a03694.t1	114.076	94.1022	1.21226	0.0957673	AT1G02050.1	Chalcone and stilbene synthase family protein	1.77e-57
DKAch15x12625.t1	25.149	20.9233	1.20196	0.0209524	AT2G38940.1	phosphate transporter 1;4	4.74e-172
DKAch15y10345.t1	24.9775	20.806	1.20049	0.0296708	AT2G38940.1	phosphate transporter 1;4	3.81e-172
DKAch10a19081.t1	119.03	99.7676	1.19308	0.0714547	No hits found
DKAch01a01024.t1	35.5641	30.2034	1.17748	0.0610357	AT1G08230.2	Transmembrane amino acid transporter family protein	0
DKAch04a31552.t1	54.8922	46.7911	1.17313	0.0836503	AT1G67100.1	LOB domain-containing protein 40	1.89e-55
DKAch07a34752.t1	26.7515	23.3569	1.14533	0.000775856	AT2G46300.1	Late embryogenesis abundant (LEA) hydroxyproline-rich glycoprotein family	7.49e-24
DKAch15y12412.t1	1.93456	0	RS-F specific	0.0139928	No hits found
DKAch03a23568.t1	10.4937	19.0183	0.55177	0.0348806	AT1G17420.1	lipoxygenase 3	0
DKAch02a10029.t1	4.42117	8.07495	0.547517	0.0273958	AT1G66950.1	pleiotropic drug resistance 11	0
DKAch03a23465.t1	25.5247	46.7977	0.545426	0.0693111	AT1G51630.1	O-fucosyltransferase family protein	0
DKAch03a25829.t1	8.24126	15.1176	0.545144	0.0581652	AT2G31880.1	Leucine-rich repeat protein kinase family protein	0
DKAch07a36275.t1	14.8047	27.5299	0.537767	0.07428	AT1G31850.1	S-adenosyl-L-methionine-dependent methyltransferases superfamily protein	0
DKAch14a22587.t1	26.1028	50.2979	0.518964	0.0925226	AT1G60420.1	DC1 domain-containing protein	1.3e-49
DKAch02a09524.t1	16.9144	32.6752	0.517651	0.00865024	AT2G40140.1	zinc finger (CCCH-type) family protein	2.45e-165
DKAch09a29337.t1	4.52076	8.73326	0.517648	0.0326099	AT2G43290.1	Calcium-binding EF-hand family protein	5.2e-28
DKAch07a35619.t1	21.9137	42.5139	0.515448	0.0578892	AT1G48910.1	Flavin-containing monooxygenase family protein	2.11e-142
DKAch01a01568.t1	27.7419	54.0308	0.513446	0.087922	AT1G49160.2	Protein kinase superfamily protein	3e-128
DKAch08a34530.t1	55.6619	108.409	0.513444	0.0260857	AT1G01490.1	Heavy metal transport/detoxification superfamily protein	1.25e-14
DKAch11a06675.t1	19.0604	37.2681	0.511441	0.0670859	AT1G05200.1	glutamate receptor 3.4	0
DKAch12a27498.t1	27.3954	53.5813	0.511286	0.0657519	AT1G23740.1	Oxidoreductase, zinc-binding dehydrogenase family protein	3.97e-81
DKAch14a23222.t1	10.3089	20.1784	0.51089	0.0739557	AT1G09340.1	chloroplast RNA binding	0
DKAch14a23286.t1	12.4275	24.8159	0.500788	0.0408188	AT1G01580.1	ferric reduction oxidase 2	2.81e-94
DKAch07a36405.t1	14.2117	28.3843	0.500688	0.0455579	AT1G48910.1	Flavin-containing monooxygenase family protein	8.68e-125
DKAch06a19975.t1	22.6102	45.1655	0.500607	0.0564718	No hits found
DKAch02a08765.t1	6.2149	12.4214	0.500337	0.0233024	AT1G80780.3	Polynucleotidyl transferase, ribonuclease H-like superfamily protein	3.58e-92
DKAch06a19851.t1	22.7288	45.4629	0.499942	0.0358865	AT1G29000.1	Heavy metal transport/detoxification superfamily protein	1.03e-09
DKAch01a00773.t1	17.1999	34.5641	0.497624	0.0619573	AT2G26870.1	non-specific phospholipase C2	0
DKAch01a02333.t1	28.6847	58.0868	0.493826	0.0480444	AT1G72680.1	cinnamyl-alcohol dehydrogenase	9.24e-76
DKAch03a25211.t1	10.546	21.3677	0.493548	0.0621319	No hits found
DKAch06a19647.t1	3.3935	6.88141	0.493141	0.0867708	AT2G02040.1	peptide transporter 2	0
DKAch02a08828.t1	4.19532	8.53038	0.49181	0.073233	AT1G60030.1	nucleobase-ascorbate transporter 7	2.2e-103
DKAch03a23562.t1	67.4402	137.184	0.491605	0.0522511	AT1G72510.1	Protein of unknown function (DUF1677)	9.78e-49
DKAch01a01262.t1	18.0644	36.9069	0.489457	0.0515526	AT1G30330.2	auxin response factor 6	1.86e-102
DKAch15x14453.t1	43.7869	89.4952	0.489266	0.074321	No hits found
DKAch04a32083.t1	3.36285	6.88525	0.488414	0.0260857	AT1G42540.1	glutamate receptor 3.3	0
DKAch03a24474.t1	3.5011	7.22552	0.484546	0.0739557	AT1G53730.2	STRUBBELIG-receptor family 6	4.67e-169
DKAch15x12663.t1	5.17828	10.7331	0.482457	0.0741626	No hits found
DKAch01a03209.t1	4.26929	8.85521	0.482122	0.0741626	AT1G12570.1	Glucose-methanol-choline (GMC) oxidoreductase family protein	0
DKAch01a01262.t2	18.085	37.5465	0.481668	0.0306022	AT1G30330.2	auxin response factor 6	8.21e-102
DKAch13a04255.t1	17.1534	35.737	0.479991	0.0206167	AT1G58360.1	amino acid permease 1	3.88e-146
DKAch11a06774.t1	3.22064	6.72798	0.478694	0.0740846	AT2G16230.1	O-Glycosyl hydrolases family 17 protein	1.06e-117
DKAch02a08847.t1	14.8473	31.0467	0.478225	0.0745472	AT1G17810.1	beta-tonoplast intrinsic protein	9.69e-81
DKAch01a02406.t1	45.6663	95.4936	0.478213	0.0799334	AT2G43750.1	O-acetylserine (thiol) lyase B	1.66e-30
DKAch10a17824.t1	9.5419	20.0142	0.476758	0.0615975	AT1G68570.1	Major facilitator superfamily protein	0
DKAch10a18102.t1	8.63158	18.1749	0.474918	0.0259812	No hits found
DKAch06a19738.t1	10.9199	23.0766	0.473201	0.0786608	AT2G37630.1	myb-like HTH transcriptional regulator family protein	4.67e-146
DKAch06a20807.t1	67.4216	142.745	0.472323	0.0153568	AT1G52240.1	RHO guanyl-nucleotide exchange factor 11	5.86e-15
DKAch14a22423.t1	101.137	215.448	0.469427	0.0667127	AT1G67790.1	0	1.24e-19
DKAch07a36529.t1	35.855	76.4664	0.468899	0.0620694	AT2G25690.1	Protein of unknown function (DUF581)	4.31e-19
DKAch07a35031.t1	8.32829	17.7757	0.468522	0.0746923	AT1G48910.1	Flavin-containing monooxygenase family protein	4.02e-58
DKAch06a19588.t1	3.92465	8.38825	0.467875	0.0925226	AT1G16220.1	Protein phosphatase 2C family protein	2.26e-117
DKAch11a06473.t1	6.14327	13.1372	0.467625	0.0250649	AT2G20880.1	Integrase-type DNA-binding superfamily protein	8.92e-59
DKAch01a01490.t1	7.66247	16.4236	0.466553	0.00690511	AT1G07160.1	Protein phosphatase 2C family protein	6.57e-123
DKAch05a14907.t1	41.3335	88.7776	0.465585	0.019464	No hits found
DKAch02a08194.t1	47.2563	101.64	0.464939	0.0221264	AT2G37170.1	plasma membrane intrinsic protein 2	1.13e-148
DKAch07a36222.t1	8.28974	17.8377	0.464732	0.0602159	AT1G32060.1	phosphoribulokinase	0
DKAch02a09886.t1	2.01008	4.34277	0.462857	0.0718383	AT1G33060.2	NAC 014	3.42e-64
DKAch04a32116.t1	23.3779	50.5984	0.46203	0.0320039	AT1G20160.1	Subtilisin-like serine endopeptidase family protein	1.47e-175
DKAch02a08751.t1	9.06744	19.6504	0.461438	0.00873062	AT2G16400.1	BEL1-like homeodomain 7	4.65e-83
DKAch07a35710.t1	68.3171	148.054	0.461434	0.0295038	AT1G01620.1	plasma membrane intrinsic protein 1C	0
DKAch12a26912.t1	36.3255	79.4423	0.457256	0.0275938	AT1G08830.1	copper/zinc superoxide dismutase 1	2e-77
DKAch01a01279.t1	31.0107	67.8264	0.457207	0.0133692	AT1G14260.1	RING/FYVE/PHD zinc finger superfamily protein	1.5e-07
DKAch03a23745.t1	8.8287	19.3508	0.456245	0.0359572	AT1G51940.1	protein kinase family protein / peptidoglycan-binding LysM domain-containing protein	0
DKAch04a31880.t1	4.04938	8.87611	0.456211	0.0175044	AT1G73340.1	Cytochrome P450 superfamily protein	2.49e-77
DKAch03a23971.t1	14.2147	31.1914	0.455726	0.0302659	AT1G11340.1	S-locus lectin protein kinase family protein	1.19e-70
DKAch05a17312.t1	6.12106	13.4666	0.454536	0.0916512	No hits found
DKAch02a09577.t1	61.0925	134.84	0.453074	0.0667908	No hits found
DKAch10a17852.t1	61.8287	137.062	0.4511	0.0295038	AT1G67090.1	ribulose bisphosphate carboxylase small chain 1A	1.43e-100
DKAch04a31160.t1	8.76771	19.5152	0.449277	0.0375099	AT2G41190.1	Transmembrane amino acid transporter family protein	3.16e-118
DKAch09a30471.t1	19.2011	42.7441	0.449209	0.0665958	AT1G17810.1	beta-tonoplast intrinsic protein	5.04e-48
DKAch07a34946.t1	22.045	49.0994	0.448988	0.0126929	AT2G45050.1	GATA transcription factor 2	1.73e-52
DKAch05a17461.t1	16.3847	36.5183	0.448672	0.0156067	AT1G19380.1	Protein of unknown function (DUF1195)	2.2e-26
DKAch09a30752.t1	6.67781	14.893	0.448385	0.0602159	AT1G70000.1	myb-like transcription factor family protein	7.53e-61
DKAch12a27622.t1	192.152	429.466	0.447421	0.0693111	AT1G01620.1	plasma membrane intrinsic protein 1C	0
DKAch10a17819.t1	6.56248	14.7111	0.446091	0.00978666	AT1G13340.1	Regulator of Vps4 activity in the MVB pathway protein	2.85e-66
DKAch05a15541.t1	2.40435	5.39724	0.445477	0.0501124	AT1G31280.1	Argonaute family protein	0
DKAch09a30492.t1	4.01699	9.07448	0.442669	0.041791	AT1G31800.1	cytochrome P450, family 97, subfamily A, polypeptide 3	1.04e-134
DKAch10a19037.t1	4.70915	10.6803	0.440918	0.0990885	No hits found
DKAch01a02892.t1	9.30356	21.2492	0.437831	0.0165473	AT1G63120.1	RHOMBOID-like 2	8.11e-79
DKAch01a00787.t2	1.82022	4.17647	0.435826	0.0660764	AT1G51500.1	ABC-2 type transporter family protein	0
DKAch01a03208.t1	1.13794	2.61516	0.435131	0.0934894	AT2G23520.1	Pyridoxal phosphate (PLP)-dependent transferases superfamily protein	8.12e-90
DKAch01a02800.t1	8.79849	20.3377	0.432621	0.051638	AT1G12950.1	root hair specific 2	1.97e-11
DKAch06a19853.t1	3.26338	7.58794	0.430074	0.00638226	AT1G28010.1	P-glycoprotein 14	0
DKAch13a03835.t1	3.88139	9.07259	0.427815	0.000537468	AT1G68940.3	Armadillo/beta-catenin-like repeat family protein	7.91e-29
DKAch06a21467.t1	2.3294	5.44647	0.42769	0.0337075	AT1G54610.2	Protein kinase superfamily protein	0
DKAch10a17525.t1	9.45919	22.1676	0.426712	0.000724461	AT1G14390.1	Leucine-rich repeat protein kinase family protein	1.39e-146
DKAch11a06391.t1	9.46055	22.2308	0.425561	0.0131381	AT1G28360.1	ERF domain protein 12	6.89e-23
DKAch01a00459.t1	2.39036	5.65147	0.422963	0.0674541	AT1G11820.2	O-Glycosyl hydrolases family 17 protein	1.7e-154
DKAch09a29588.t1	1.60193	3.7947	0.42215	0.0622977	No hits found
DKAch15y12096.t1	3.57756	8.49469	0.421153	0.0372351	AT1G70300.1	K+ uptake permease 6	0
DKAch13a04254.t1	47.3586	112.802	0.41984	0.00636029	AT1G10010.1	amino acid permease 8	5.39e-159
DKAch02a09448.t1	1.05984	2.54164	0.41699	0.0670859	AT1G01040.2	dicer-like 1	2.17e-76
DKAch01a03448.t1	3.11496	7.49094	0.41583	0.0123735	AT1G08630.1	threonine aldolase 1	0
DKAch13a03761.t1	2.14565	5.16111	0.415735	0.028625	AT2G40460.1	Major facilitator superfamily protein	6.73e-152
DKAch01a02323.t1	1.91868	4.61656	0.415609	0.0988071	AT1G70210.1	CYCLIN D1;1	5.32e-30
DKAch01a00923.t1	6.71269	16.1918	0.414573	0.0205203	AT1G65910.1	NAC domain containing protein 28	1.95e-30
DKAch03a26345.t1	5.79333	14.0128	0.413431	0.0138684	AT1G63640.1	P-loop nucleoside triphosphate hydrolases superfamily protein with CH (Calponin Homology) domain	0
DKAch09a30300.t1	2.30207	5.57218	0.413136	0.0118222	AT1G07725.1	exocyst subunit exo70 family protein H6	6.31e-124
DKAch08a33242.t1	1.89807	4.6006	0.41257	0.0228493	AT2G16400.1	BEL1-like homeodomain 7	2.39e-39
DKAch01a01851.t1	9.83306	23.8387	0.412482	0.0428694	AT1G02900.1	rapid alkalinization factor 1	8.88e-38
DKAch06a19585.t1	3.58689	8.73998	0.4104	0.000313267	AT2G03340.1	WRKY DNA-binding protein 3	1.7e-64
DKAch12a26887.t1	6.79161	16.5613	0.410089	0.0103657	AT1G72200.1	RING/U-box superfamily protein	9.06e-67
DKAch05a14768.t1	3.9464	9.67706	0.40781	0.0139928	AT1G09930.1	oligopeptide transporter 2	0
DKAch05a16013.t1	2.71337	6.68433	0.40593	0.0352372	AT1G58360.1	amino acid permease 1	0
DKAch01a02773.t1	10.2074	25.1537	0.405801	0.0170497	No hits found
DKAch04a31615.t1	1.59001	3.99413	0.398087	0.0273958	AT1G10850.1	Leucine-rich repeat protein kinase family protein	1.49e-140
DKAch05a17175.t1	2.84	7.13626	0.397968	0.00148761	AT2G25540.1	cellulose synthase 10	0
DKAch07a36457.t1	3.21995	8.12482	0.396309	0.0940353	AT1G35420.2	alpha/beta-Hydrolases superfamily protein	2.06e-18
DKAch01a01427.t1	2.55648	6.48912	0.393964	0.0407576	AT2G02040.1	peptide transporter 2	0
DKAch06a19598.t1	22.1489	56.4842	0.392125	0.00109405	AT1G07030.1	Mitochondrial substrate carrier family protein	4.35e-147
DKAch05a14882.t1	40.4519	104.03	0.388847	0.000108724	AT2G37130.1	Peroxidase superfamily protein	3.79e-129
DKAch09a29183.t1	1.91247	4.93674	0.387395	0.087922	AT1G28110.1	serine carboxypeptidase-like 45	0
DKAch05a15198.t1	0.685763	1.77369	0.386631	0.0657519	AT2G02480.1	AAA-type ATPase family protein	1.83e-99
DKAch06a19876.t1	76.7367	198.48	0.386623	0.00066205	AT1G73190.1	Aquaporin-like superfamily protein	2.73e-43
DKAch05a15806.t1	2.38544	6.19907	0.384807	0.0689668	AT2G16990.1	Major facilitator superfamily protein	4.13e-122
DKAch03a26346.t1	17.4576	45.3775	0.384719	0.0233256	No hits found
DKAch06a19707.t1	2.52267	6.57414	0.383726	0.00570016	AT1G34320.1	Protein of unknown function (DUF668)	1.58e-24
DKAch13a03575.t1	3.77121	9.83179	0.383573	0.000109637	AT1G08760.1	Plant protein of unknown function (DUF936)	0
DKAch05a15088.t1	2.33594	6.19096	0.377315	0.0093898	AT1G28340.1	receptor like protein 4	1.06e-162
DKAch08a34225.t1	19.0577	50.7965	0.375178	0.000209738	AT1G64660.1	methionine gamma-lyase	0
DKAch12a27092.t1	0.517537	1.39132	0.371975	0.0946747	AT1G47890.1	receptor like protein 7	2.35e-83
DKAch05a17254.t1	10.3355	27.8534	0.371066	0.0200205	No hits found
DKAch03a24330.t1	1.23883	3.37802	0.366732	0.0515526	AT1G67900.1	Phototropic-responsive NPH3 family protein	1.15e-127
DKAch06a19661.t1	3.11183	8.54946	0.36398	0.00224135	AT1G43670.1	Inositol monophosphatase family protein	1.23e-107
DKAch07a34827.t1	1.28938	3.55528	0.362667	0.0809831	AT1G34670.1	myb domain protein 93	1.01e-72
DKAch03a25478.t1	0.799826	2.20577	0.362606	0.0259812	AT1G19210.1	Integrase-type DNA-binding superfamily protein	2.59e-56
DKAch12a28868.t1	4.72697	13.0443	0.362377	0.0250649	AT1G35140.1	Phosphate-responsive 1 family protein	1.7e-102
DKAch06a19587.t1	5.9331	16.4301	0.361112	3.4148e-06	AT1G24480.1	S-adenosyl-L-methionine-dependent methyltransferases superfamily protein	2.51e-24
DKAch01a02683.t1	4.44761	12.3435	0.360319	0.0159551	AT1G66980.1	suppressor of npr1-1 constitutive 4	5.33e-18
DKAch06a20106.t1	0.572027	1.60369	0.356694	0.0990885	AT1G31770.1	ATP-binding cassette 14	1.07e-162
DKAch05a16768.t1	1.75636	4.92984	0.356271	0.000888954	AT1G34420.1	leucine-rich repeat transmembrane protein kinase family protein	0
DKAch07a36599.t1	3.00233	8.43537	0.355922	0.047621	AT1G34540.1	cytochrome P450, family 94, subfamily D, polypeptide 1	6.76e-32
DKAch03a26097.t1	3.09783	8.72246	0.355155	0.035428	AT1G74520.1	HVA22 homologue A	6.47e-91
DKAch12a26665.t1	2.20324	6.22846	0.353738	0.00920737	AT1G57590.1	Pectinacetylesterase family protein	4.55e-175
DKAch11a06866.t1	4.84304	13.7735	0.35162	0.0313081	No hits found
DKAch11a05712.t1	3.56787	10.1732	0.350714	0.0589089	AT1G55910.1	zinc transporter 11 precursor	8.98e-103
DKAch01a02354.t1	3.47958	10.0073	0.347703	0.00900588	No hits found
DKAch06a19709.t2	5.37534	15.5439	0.345817	0.0443307	AT2G38870.1	Serine protease inhibitor, potato inhibitor I-type family protein	2.31e-08
DKAch04a31390.t1	1.41242	4.12438	0.342455	8.48487e-05	AT2G31800.1	Integrin-linked protein kinase family	2e-67
DKAch04a31221.t1	2.32269	6.78301	0.342428	0.0850831	No hits found
DKAch03a26228.t1	1.67541	4.94431	0.338857	0.0848457	No hits found
DKAch01a02692.t1	2.78663	8.32816	0.334603	0.0535091	AT1G66920.2	Protein kinase superfamily protein	5.8e-15
DKAch03a25185.t1	0.617341	1.84902	0.333874	0.00332433	AT2G25540.1	cellulose synthase 10	0
DKAch05a15787.t1	1.05893	3.17264	0.333767	0.0174584	AT1G01700.1	RHO guanyl-nucleotide exchange factor 2	7.64e-126
DKAch03a25538.t1	3.03767	9.13277	0.332612	9.97519e-06	AT1G72270.1	0	1.11e-15
DKAch05a16284.t1	0.458502	1.39196	0.329394	0.0491438	AT1G01540.2	Protein kinase superfamily protein	0
DKAch10a19162.t1	1.23538	3.76293	0.328303	0.0773118	AT2G43290.1	Calcium-binding EF-hand family protein	2.5e-35
DKAch11a07159.t1	64.5703	196.726	0.328226	3.17129e-07	No hits found
DKAch11a05742.t1	2.40568	7.33626	0.327917	0.0156067	AT2G45470.1	FASCICLIN-like arabinogalactan protein 8	5.2e-90
DKAch05a17142.t1	1.25722	3.84766	0.32675	0.0142023	AT1G49780.1	plant U-box 26	2.02e-24
DKAch07a35161.t1	0.683769	2.15971	0.316602	0.0160438	AT1G20550.1	O-fucosyltransferase family protein	1.93e-71
DKAch01a00484.t1	2.92389	9.43111	0.310026	6.31935e-05	AT1G72520.1	PLAT/LH2 domain-containing lipoxygenase family protein	3.01e-25
DKAch03a26046.t1	0.357376	1.15422	0.309625	0.0875853	AT1G27210.1	ARM repeat superfamily protein	1.22e-132
DKAch12a26901.t1	1.24681	4.03016	0.30937	0.0573568	No hits found
DKAch04a31091.t1	1.37209	4.61754	0.297147	2.83298e-05	AT1G59650.1	Protein of unknown function (DUF1336)	0
DKAch01a03079.t1	5.72114	19.2724	0.296856	6.72636e-05	No hits found
DKAch03a23677.t1	1.58846	5.3823	0.295126	0.00294699	AT1G73340.1	Cytochrome P450 superfamily protein	3.39e-90
DKAch02a07637.t1	0.701785	2.42786	0.289055	0.000694174	AT1G70530.1	cysteine-rich RLK (RECEPTOR-like protein kinase) 3	0
DKAch04a31054.t1	1.29633	4.51947	0.286832	0.00522442	AT1G73680.2	alpha dioxygenase	0
DKAch09a30225.t1	13.8056	48.336	0.285617	7.67405e-06	No hits found
DKAch03a25120.t1	1.20545	4.26238	0.282811	0.0837258	AT2G24130.1	Leucine-rich receptor-like protein kinase family protein	7.48e-67
DKAch12a28173.t1	0.922036	3.27616	0.281438	0.0602159	AT1G69490.1	NAC-like, activated by AP3/PI	3.56e-49
DKAch09a29063.t1	6.44458	23.0915	0.279089	3.14412e-06	AT2G41870.1	Remorin family protein	2.58e-49
DKAch03a25210.t1	0.387267	1.41335	0.274006	0.0902146	AT1G55130.1	Endomembrane protein 70 protein family	0
DKAch01a02323.t2	1.21309	4.43043	0.273808	0.0142053	AT1G70210.1	CYCLIN D1;1	4.97e-30
DKAch03a25487.t1	1.51315	5.60394	0.270014	0.00106412	AT1G74950.1	TIFY domain/Divergent CCT motif family protein	1e-12
DKAch15x13091.t1	0.907015	3.37224	0.268965	3.17129e-07	AT1G67720.1	Leucine-rich repeat protein kinase family protein	7.48e-70
DKAch09a30769.t1	2.36731	9.11351	0.259758	1.57208e-05	AT1G24130.1	Transducin/WD40 repeat-like superfamily protein	2.15e-139
DKAch02a09742.t1	0.728122	2.80776	0.259325	0.074321	No hits found
DKAch09a30212.t1	1.04944	4.14338	0.25328	0.0135234	AT2G37630.1	myb-like HTH transcriptional regulator family protein	8.14e-121
DKAch05a17441.t1	2.95044	11.91	0.247729	1.57064e-07	AT2G16250.1	Leucine-rich repeat protein kinase family protein	0
DKAch04a32294.t1	0.345084	1.40978	0.244779	0.0581652	AT1G60030.1	nucleobase-ascorbate transporter 7	3.98e-95
DKAch12a27816.t1	2.18092	8.92333	0.244406	1.2406e-05	AT2G46400.1	WRKY DNA-binding protein 46	1.53e-37
DKAch15y10818.t1	0.740571	3.06735	0.241437	1.31337e-07	AT1G67720.1	Leucine-rich repeat protein kinase family protein	4.59e-70
DKAch01a02064.t1	0.686851	2.90374	0.23654	0.00537709	No hits found
DKAch01a01964.t1	0.969813	4.29329	0.22589	0.0846595	No hits found
DKAch01a01050.t1	0.611257	2.73679	0.223348	0.000535775	AT2G18080.1	Serine carboxypeptidase S28 family protein	5.54e-18
DKAch04a31292.t1	0.226813	1.08865	0.208343	0.0363597	AT1G22460.1	O-fucosyltransferase family protein	6.33e-51
DKAch13a03615.t1	0.56335	2.97509	0.189356	0.0163293	AT2G18800.1	xyloglucan endotransglucosylase/hydrolase 21	4.9e-84
DKAch08a34433.t1	2.70178	15.7295	0.171765	4.46938e-15	AT2G46400.1	WRKY DNA-binding protein 46	1.78e-40
DKAch01a01711.t1	0.589152	3.56719	0.165159	0.0586426	No hits found
DKAch09a29442.t1	1.25652	7.66741	0.163878	0.000273368	AT2G18370.1	Bifunctional inhibitor/lipid-transfer protein/seed storage 2S albumin superfamily protein	4e-10
DKAch15y10530.t1	0.250528	1.81537	0.138004	0.0696833	AT1G03220.1	Eukaryotic aspartyl protease family protein	2.94e-66
DKAch10a18752.t1	0.149177	1.28946	0.11569	0.0269775	AT2G26190.1	calmodulin-binding family protein	7.72e-128
DKAch08a33268.t1	0.171795	1.59646	0.10761	4.43527e-06	AT2G26190.1	calmodulin-binding family protein	2.16e-163
DKAch02a09800.t1	0.190557	1.7893	0.106498	0.00704275	AT2G46400.1	WRKY DNA-binding protein 46	1.71e-36
DKAch01a02511.t1	0.579683	5.64272	0.102731	0.0642079	No hits found

## Sheet: Table S2
Supplementary Table 2 | List of the differentially expressed genes in the criteria (ii).
Gene ID	Criteria (ii)				TAIR annotation	Functional annotation	E value using blastx
	Average RPKMs in 4 samples of RS-F	Average RPKMs in 4 samples of RS-NF	Expression ratio in RS-F/RS-NF	FDR of DEGs using paired edgeR
DKAch07a35092.t1	5.24488	0.203791	25.7365	0.0142513	No hits found
DKAch15y10431.t1	1.37761	0.058008	23.7486	0.00184633	AT2G26150.1	heat shock transcription factor A2	5.96e-23
DKAch12a27116.t1	5.55109	0.243376	22.8087	0.00505932	No hits found
DKAch05a15685.t1	4.72575	0.227767	20.7482	0.00342577	No hits found
DKAch13a04276.t1	6.10953	0.307717	19.8544	0.00231522	No hits found
DKAch04a31979.t1	1.63603	0.109584	14.9295	0.00786475	No hits found
DKAch01a01117.t1	1.57209	0.111085	14.1522	0.0171846	AT1G15910.1	XH/XS domain-containing protein	1.58e-21
DKAch15x14143.t1	1.35227	0.0963	14.0423	0.0178646	AT1G21722.1	unknown protein	1.28e-20
DKAch07a36540.t1	3.04285	0.216976	14.0239	0.0186711	No hits found
DKAch15x14400.t1	1.03784	0.0759223	13.6698	0.0366728	AT1G37130.1	nitrate reductase 2	4.71e-21
DKAch14a22873.t1	2.86069	0.226876	12.609	0.0266161	No hits found
DKAch07a35060.t1	22.0386	1.75638	12.5477	0.0054317	AT1G02205.3	Fatty acid hydroxylase superfamily	0
DKAch14a22660.t1	1.12977	0.0915509	12.3403	0.01722	No hits found
DKAch03a25793.t1	2.05228	0.166904	12.2961	0.0246181	No hits found
DKAch01a01788.t1	2.55942	0.210798	12.1416	0.0271592	No hits found
DKAch06a21784.t2	1.43067	0.128355	11.1462	0.00530603	No hits found
DKAch13a03803.t1	1.92199	0.175007	10.9824	0.00901715	AT2G37740.1	zinc-finger protein 10	1.43e-11
DKAch05a15032.t1	1.40784	0.131255	10.726	0.0034988	AT1G51700.1	DOF zinc finger protein 1	1.28e-27
DKAch09a29284.t1	1.56226	0.1668	9.36605	0.00407297	No hits found
DKAch12a27540.t1	1.53499	0.167742	9.15092	0.0067935	AT1G12710.1	phloem protein 2-A12	4.4e-115
DKAch01a03192.t1	4.59798	0.51536	8.92188	0.0489886	AT2G45600.1	alpha/beta-Hydrolases superfamily protein	5.05e-14
DKAch02a08397.t1	4.04454	0.479381	8.437	0.0197692	No hits found
DKAch12a27818.t1	5.94707	0.726641	8.18433	0.0132334	AT2G46410.1	Homeodomain-like superfamily protein	3.5e-30
DKAch11a06712.t1	1.2161	0.154748	7.85857	0.0177863	AT1G51970.1	0	4.32e-06
DKAch06a19739.t1	5.14535	0.660275	7.79274	0.0123036	No hits found
DKAch03a23705.t1	2.40869	0.310471	7.75817	0.00543306	AT1G73040.1	Mannose-binding lectin superfamily protein	7.55e-61
DKAch02a09819.t1	5.35363	0.695361	7.69907	0.00993427	No hits found
DKAch05a16620.t1	2.12416	0.288261	7.36889	0.0465597	No hits found
DKAch13a03805.t1	1.09519	0.154264	7.09945	0.0317843	AT1G79640.1	Protein kinase superfamily protein	1.78e-98
DKAch02a08493.t1	6.32966	0.900002	7.03294	0.0149492	No hits found
DKAch13a04351.t1	2.14894	0.30732	6.99254	0.0157266	No hits found
DKAch12a27384.t1	1.44613	0.210798	6.86027	0.0370039	No hits found
DKAch11a06783.t1	1.3809	0.201289	6.86027	0.036971	No hits found
DKAch05a15064.t1	1.29835	0.189959	6.8349	0.0327725	AT2G20670.1	Protein of unknown function (DUF506)	1.04e-75
DKAch11a06484.t1	1.18795	0.177294	6.70046	0.0417906	No hits found
DKAch08a33244.t1	7.51768	1.12349	6.69136	8.40951e-06	AT1G73000.1	PYR1-like 3	1.6e-76
DKAch15x13907.t1	22.8186	3.59081	6.35473	0.00150954	No hits found
DKAch10a17738.t1	4.3988	0.701617	6.26952	0.022399	No hits found
DKAch12a28738.t1	3.27417	0.527742	6.20411	0.00318777	AT1G67100.1	LOB domain-containing protein 40	2.83e-50
DKAch12a28853.t1	4.06328	0.655186	6.20172	0.013983	No hits found
DKAch15y11754.t1	4.21869	0.709647	5.94477	0.00224917	No hits found
DKAch03a26350.t1	5.07547	0.879411	5.77144	0.00441621	No hits found
DKAch12a27591.t1	3.50069	0.611374	5.72594	0.0335936	No hits found
DKAch02a07555.t1	15.1668	2.69881	5.61982	0.0445272	AT1G10480.1	zinc finger protein 5	1.01e-17
DKAch01a03263.t1	35.3483	6.41821	5.5075	0.00208628	No hits found
DKAch03a25198.t1	1.44214	0.261994	5.50447	0.0453046	No hits found
DKAch08a34188.t1	9.44413	1.71724	5.49961	0.0319129	AT1G02800.1	cellulase 2	0
DKAch15x13965.t1	2.62002	0.478312	5.47763	0.0266001	No hits found
DKAch12a27540.t2	1.0214	0.190007	5.37559	0.0138623	AT1G12710.1	phloem protein 2-A12	4.25e-117
DKAch12a26897.t1	1.66508	0.314194	5.29952	0.0186345	AT2G48010.1	receptor-like kinase in in flowers 3	1.57e-10
DKAch15y11013.t1	3.49023	0.675287	5.16852	0.0142192	No hits found
DKAch10a18796.t1	1.08547	0.212166	5.11613	0.000619317	AT2G19110.1	heavy metal atpase 4	0
DKAch09a28980.t1	1.41856	0.280597	5.05552	0.0139422	AT1G75820.1	Leucine-rich receptor-like protein kinase family protein	6.94e-72
DKAch12a27233.t1	1.19612	0.239015	5.00438	0.0146586	No hits found
DKAch15x13762.t1	1.07855	0.215972	4.99394	0.0192821	AT1G43780.1	serine carboxypeptidase-like 44	0
DKAch01a03406.t1	6.52991	1.32483	4.92888	0.00545697	No hits found
DKAch08a33933.t1	2.22037	0.457104	4.85746	0.0249629	AT2G45360.1	Protein of unknown function (DUF1442)	2.47e-50
DKAch15y10827.t1	5.87498	1.21432	4.83809	0.0301385	No hits found
DKAch07a36106.t1	3.15388	0.65907	4.78535	0.0383871	No hits found
DKAch08a34611.t1	30.2144	6.46069	4.67665	7.13249e-06	No hits found
DKAch02a07598.t1	4.42099	0.950447	4.65149	5.37631e-05	AT1G70370.1	polygalacturonase 2	0
DKAch12a26649.t1	6.22145	1.35145	4.60354	0.00727997	No hits found
DKAch10a19048.t1	1.53122	0.339451	4.51088	0.00823889	AT1G11330.2	S-locus lectin protein kinase family protein	1.34e-13
DKAch02a09050.t1	4.23963	0.94504	4.48619	0.0244278	AT1G07400.1	HSP20-like chaperones superfamily protein	1.38e-36
DKAch06a19748.t1	1.31134	0.293162	4.4731	0.0115517	AT2G37590.1	DNA binding with one finger 2.4	4.32e-33
DKAch02a09880.t1	7.30594	1.71852	4.2513	2.11125e-07	AT1G29000.1	Heavy metal transport/detoxification superfamily protein	1.52e-12
DKAch03a26347.t1	1.40807	0.336638	4.18275	0.00727364	AT1G73850.1	Protein of unknown function (DUF1666)	1.61e-100
DKAch01a01472.t1	9.15578	2.21222	4.13873	7.0143e-05	AT2G40116.1	Phosphoinositide-specific phospholipase C family protein	0
DKAch02a09252.t1	13.9681	3.4687	4.02689	0.00260624	AT2G04750.1	Actin binding Calponin homology (CH) domain-containing protein	0
DKAch11a06359.t1	5.16879	1.32761	3.89332	0.000832536	AT1G03870.1	FASCICLIN-like arabinoogalactan 9	4.67e-52
DKAch14a23142.t1	1.49302	0.39246	3.80427	0.0288648	AT2G37590.1	DNA binding with one finger 2.4	1.01e-37
DKAch08a33272.t1	1.75741	0.462996	3.79574	0.02735	AT2G28305.1	Putative lysine decarboxylase family protein	2.04e-106
DKAch08a34122.t1	2.74085	0.730337	3.75286	0.000586335	AT1G71870.1	MATE efflux family protein	1.39e-72
DKAch12a27913.t1	10.2838	2.74434	3.74726	0.0105186	No hits found
DKAch03a26570.t1	1.21907	0.327161	3.72621	0.0456236	AT1G17860.1	Kunitz family trypsin and protease inhibitor protein	3.59e-37
DKAch03a26223.t1	3.05034	0.82749	3.68626	0.0354308	AT1G14560.1	Mitochondrial substrate carrier family protein	3.38e-21
DKAch15y12216.t1	6.28078	1.7125	3.66761	0.00429954	No hits found
DKAch04a32260.t1	206.843	56.9603	3.63136	0.0452478	AT1G09910.1	Rhamnogalacturonate lyase family protein	0
DKAch04a31795.t1	9.57301	2.63624	3.63131	0.0142394	AT1G20460.1	0	6.9e-19
DKAch07a35128.t1	1.1903	0.332768	3.57697	0.0258775	AT1G43910.1	P-loop containing nucleoside triphosphate hydrolases superfamily protein	2.58e-91
DKAch03a25358.t1	4.48236	1.26439	3.54507	0.0294415	AT1G30760.1	FAD-binding Berberine family protein	3.25e-77
DKAch02a08775.t1	13.4377	3.90239	3.44346	0.00583692	AT1G08380.1	photosystem I subunit O	1.35e-39
DKAch09a30039.t1	4.30385	1.25152	3.43889	0.00252239	AT2G38070.1	Protein of unknown function (DUF740)	2.28e-111
DKAch05a15362.t1	4.40897	1.28503	3.43104	0.0153753	No hits found
DKAch04a31680.t1	2.04802	0.600294	3.41169	0.0248145	AT1G22170.1	Phosphoglycerate mutase family protein	2.17e-10
DKAch01a01229.t1	1.56954	0.467196	3.35949	0.00728914	AT1G72570.1	Integrase-type DNA-binding superfamily protein	5.96e-46
DKAch03a25029.t1	1.25287	0.377082	3.32254	0.010057	AT1G35710.1	Protein kinase family protein with leucine-rich repeat domain	4.56e-173
DKAch10a18549.t1	2.72219	0.820568	3.31745	0.0458347	No hits found
DKAch03a25260.t1	5.82436	1.75803	3.313	0.0193045	AT2G15580.1	RING/U-box superfamily protein	1.61e-12
DKAch09a30720.t1	1.33537	0.407842	3.27424	0.0294845	AT2G02590.1	0	4.18e-63
DKAch15y10172.t1	85.7537	26.6478	3.21804	0.00183594	No hits found
DKAch05a15326.t1	25.9598	8.10374	3.20344	0.0181522	AT1G30100.1	nine-cis-epoxycarotenoid dioxygenase 5	0
DKAch13a05265.t1	4.26871	1.33282	3.20276	0.0362592	No hits found
DKAch07a34947.t1	4.58313	1.45063	3.15941	0.0275158	No hits found
DKAch01a02202.t1	3.19528	1.04075	3.07019	0.0045605	AT2G16660.1	Major facilitator superfamily protein	0
DKAch01a02105.t1	1.22094	0.405337	3.01215	0.0195049	AT1G09750.1	Eukaryotic aspartyl protease family protein	8.56e-130
DKAch02a09545.t1	1.63972	0.545618	3.00526	0.0215182	No hits found
DKAch04a31478.t1	13.4606	4.56695	2.9474	0.0400856	AT2G22810.1	1-aminocyclopropane-1-carboxylate synthase 4	0
DKAch02a07959.t1	11.4168	3.91113	2.91906	0.0147118	No hits found
DKAch09a30821.t1	11.4163	3.92243	2.91053	0.0208869	AT1G23750.1	Nucleic acid-binding, OB-fold-like protein	1.79e-19
DKAch08a33388.t1	4.86508	1.69068	2.87759	0.00311387	AT2G45550.1	cytochrome P450, family 76, subfamily C, polypeptide 4	1.22e-71
DKAch07a36551.t1	4.29828	1.49941	2.86664	0.0184262	AT1G48500.1	jasmonate-zim-domain protein 4	3.44e-07
DKAch10a19087.t1	4.92735	1.72513	2.85621	0.00214806	AT2G25620.1	DNA-binding protein phosphatase 1	1.58e-123
DKAch03a26096.t1	4.77121	1.68283	2.83523	0.00718117	No hits found
DKAch02a10150.t1	21.7901	7.7107	2.82595	1.52216e-05	AT1G14890.1	Plant invertase/pectin methylesterase inhibitor superfamily protein	1.02e-37
DKAch09a30195.t1	1.27313	0.466682	2.72804	0.0394132	AT2G29130.1	laccase 2	0
DKAch04a31370.t1	2.7756	1.03034	2.69387	0.00333154	AT1G10280.1	Core-2/I-branching beta-1,6-N-acetylglucosaminyltransferase family protein	1.77e-123
DKAch08a33027.t1	3.12891	1.16331	2.68965	0.0335317	AT1G24577.1	0	3.23e-06
DKAch12a27909.t1	2.12709	0.793807	2.67961	0.0284427	AT1G75260.1	oxidoreductases, acting on NADH or NADPH	5.08e-06
DKAch13a03770.t1	5.12121	1.9622	2.60993	0.0327415	No hits found
DKAch09a29184.t1	19.947	7.64731	2.60837	0.000663356	AT1G61140.1	SNF2 domain-containing protein / helicase domain-containing protein / zinc finger protein-related	2.74e-11
DKAch07a36489.t1	181.559	69.9974	2.5938	8.87123e-07	No hits found
DKAch03a25131.t1	2.9353	1.13219	2.5926	0.0156245	No hits found
DKAch07a35507.t1	7.024	2.71192	2.59004	0.00464828	AT1G63310.1	0	8.56e-23
DKAch05a16815.t1	16.1881	6.25899	2.58638	7.28354e-06	AT1G22710.1	sucrose-proton symporter 2	0
DKAch14a22028.t1	3.19818	1.24326	2.57242	0.0368277	AT1G24620.1	EF hand calcium-binding protein family	2.45e-67
DKAch14a23068.t1	80.9768	31.629	2.56021	0.00110281	AT1G76990.1	ACT domain repeat 3	5.61e-08
DKAch08a32979.t1	16.6714	6.52988	2.55309	0.0112836	AT2G02580.1	cytochrome P450, family 71, subfamily B, polypeptide 9	9.18e-99
DKAch01a02661.t1	13.6245	5.39413	2.5258	0.0131706	AT2G41980.1	Protein with RING/U-box and TRAF-like domains	3.46e-07
DKAch02a08998.t1	40.3888	16.1161	2.50612	5.49531e-07	AT1G07590.1	Tetratricopeptide repeat (TPR)-like superfamily protein	8.03e-177
DKAch05a16705.t1	5.16594	2.08758	2.47461	0.0129559	AT1G33800.1	Protein of unknown function (DUF579)	9.7e-128
DKAch03a24962.t1	152.019	61.8223	2.45897	0.00883875	AT1G31885.1	NOD26-like intrinsic protein 3;1	3.7e-76
DKAch06a20577.t1	3.628	1.48892	2.43667	0.00110829	AT1G17745.2	D-3-phosphoglycerate dehydrogenase	0
DKAch03a24793.t1	4.11269	1.69056	2.43273	0.0494981	No hits found
DKAch04a31454.t1	4.56567	1.87908	2.42974	0.00167775	AT1G02640.1	beta-xylosidase 2	0
DKAch02a09253.t1	4.5128	1.89069	2.38686	0.0438236	No hits found
DKAch11a06649.t1	5.91027	2.48834	2.37519	0.0183648	No hits found
DKAch03a25768.t1	1.95206	0.823043	2.37177	0.0285884	AT1G64590.1	NAD(P)-binding Rossmann-fold superfamily protein	1.38e-112
DKAch11a06377.t1	11.1598	4.74	2.35439	0.0126077	No hits found
DKAch04a30965.t1	2.33118	0.990723	2.35301	0.0067596	AT2G44830.1	Protein kinase superfamily protein	0
DKAch02a07587.t1	2.99929	1.27818	2.34652	0.00950097	AT1G23870.1	trehalose-phosphatase/synthase 9	0
DKAch04a31550.t1	4.48504	1.91345	2.34396	0.0414052	No hits found
DKAch09a30097.t1	24.8272	10.7351	2.3127	0.0130479	AT2G33360.1	Protein of unknown function (DUF3527)	9.31e-21
DKAch10a18858.t1	74.5918	32.2668	2.31172	0.00274771	AT2G18800.1	xyloglucan endotransglucosylase/hydrolase 21	1.12e-10
DKAch03a24157.t1	2.20723	0.955153	2.31086	0.0408912	AT1G23550.1	similar to RCD one 2	6.25e-66
DKAch07a36863.t1	2.90618	1.26119	2.30431	0.00273328	AT1G68920.1	basic helix-loop-helix (bHLH) DNA-binding superfamily protein	2.68e-53
DKAch10a18734.t1	769.114	335.743	2.29078	0.0141714	AT1G45130.1	beta-galactosidase 5	0
DKAch02a09643.t2	3.53351	1.54654	2.28479	0.0268996	No hits found
DKAch15y10177.t1	2.11784	0.932012	2.27234	0.0473445	AT1G69580.2	Homeodomain-like superfamily protein	1.77e-63
DKAch09a30217.t1	6.77131	2.97995	2.27229	0.0382307	No hits found
DKAch05a15891.t1	2.92852	1.28936	2.27129	0.0107468	AT1G75030.1	thaumatin-like protein 3	2.35e-83
DKAch04a31866.t1	32.7365	14.5017	2.25743	0.000190657	AT1G75390.1	basic leucine-zipper 44	6.25e-38
DKAch04a31891.t1	11.7779	5.22337	2.25484	0.00402234	AT1G77370.1	Glutaredoxin family protein	2.4e-51
DKAch13a03673.t1	2.13804	0.948284	2.25464	0.0327443	AT1G22190.1	Integrase-type DNA-binding superfamily protein	3.41e-28
DKAch07a36008.t3	4.0213	1.78562	2.25204	0.0321707	AT2G32950.1	Transducin/WD40 repeat-like superfamily protein	2.22e-08
DKAch15y12487.t1	11.7985	5.24602	2.24904	0.0416265	No hits found
DKAch05a14943.t1	4.40324	1.95791	2.24895	0.0172906	AT1G11440.1	0	1.21e-12
DKAch07a36142.t1	18.4284	8.26652	2.22929	0.00697728	AT1G32450.1	nitrate transporter 1.5	0
DKAch15x14604.t1	3.05483	1.37242	2.22588	0.0149905	No hits found
DKAch08a33620.t1	4.9844	2.24151	2.22368	0.0418863	AT2G41510.1	cytokinin oxidase/dehydrogenase 1	1.32e-151
DKAch15y11532.t1	12.5928	5.67208	2.22014	0.0243266	AT2G38820.2	Protein of unknown function (DUF506)	4.61e-31
DKAch06a21541.t1	39.9076	18.0564	2.21016	0.00176439	No hits found
DKAch01a03054.t1	6.39637	2.92845	2.18422	0.0144041	AT1G51720.1	Amino acid dehydrogenase family protein	6.15e-33
DKAch01a00901.t1	5.215	2.41013	2.16379	0.00236958	AT1G25510.1	Eukaryotic aspartyl protease family protein	2.92e-41
DKAch13a03989.t1	3.54927	1.64179	2.16183	0.0315057	AT2G39080.1	NAD(P)-binding Rossmann-fold superfamily protein	1.06e-122
DKAch03a23645.t1	351.718	162.937	2.15861	0.00636721	AT1G55120.1	beta-fructofuranosidase 5	1.79e-83
DKAch03a24777.t1	3.81729	1.76958	2.15717	0.0329441	AT1G28310.2	Dof-type zinc finger DNA-binding family protein	4.91e-13
DKAch09a30629.t1	5.08108	2.37191	2.14218	0.0264772	AT2G02770.1	4'-phosphopantetheinyl transferase superfamily	3.05e-65
DKAch10a17656.t1	1.35498	0.633224	2.13982	0.0114575	AT1G07200.2	Double Clp-N motif-containing P-loop nucleoside triphosphate hydrolases superfamily protein	1.54e-31
DKAch15x13423.t1	2.66213	1.2443	2.13945	0.0381633	AT2G22680.1	Zinc finger (C3HC4-type RING finger) family protein	9.89e-149
DKAch10a18719.t1	6.22735	2.91518	2.13618	0.0115785	AT1G49220.1	RING/U-box superfamily protein	1.86e-17
DKAch03a25464.t1	22.7527	10.7088	2.12468	0.00136699	AT1G73370.1	sucrose synthase 6	0
DKAch15y12098.t1	62.6851	29.7058	2.1102	0.00473312	AT1G23800.1	aldehyde dehydrogenase 2B7	9.19e-90
DKAch10a17656.t2	1.39541	0.661384	2.10984	0.0100322	AT1G07200.2	Double Clp-N motif-containing P-loop nucleoside triphosphate hydrolases superfamily protein	1.27e-31
DKAch05a15081.t1	22.0079	10.4322	2.10962	0.00748569	No hits found
DKAch02a08948.t1	4.80693	2.28574	2.10301	0.0134488	No hits found
DKAch05a14772.t2	1.69956	0.812769	2.09107	0.0375735	AT1G43760.1	DNAse I-like superfamily protein	1.06e-07
DKAch10a18814.t1	6.93281	3.31587	2.0908	0.000689424	AT2G18890.1	Protein kinase superfamily protein	1.8e-179
DKAch02a07990.t2	7.5114	3.59537	2.08919	0.0110525	AT1G50490.1	ubiquitin-conjugating enzyme 20	2.48e-65
DKAch11a06913.t1	15.3472	7.36681	2.08329	0.0228276	No hits found
DKAch08a33618.t1	1.11858	0.53697	2.08314	0.0432039	No hits found
DKAch15x13183.t1	467.946	224.798	2.08162	0.0128133	AT1G20840.1	tonoplast monosaccharide transporter1	0
DKAch01a01934.t1	11.8283	5.69692	2.07625	0.0329532	AT2G25620.1	DNA-binding protein phosphatase 1	1.1e-39
DKAch14a22172.t1	120.345	57.984	2.07548	2.90602e-06	AT2G39060.1	Nodulin MtN3 family protein	1.97e-60
DKAch01a01580.t1	2.70356	1.30562	2.07071	0.0471068	AT1G13080.1	cytochrome P450, family 71, subfamily B, polypeptide 2	1.36e-157
DKAch09a30019.t1	27.9613	13.5181	2.06843	0.0050247	AT2G38110.1	glycerol-3-phosphate acyltransferase 6	0
DKAch06a19664.t1	6.43772	3.11254	2.06832	0.0277083	AT2G45530.1	RING/U-box superfamily protein	5.37e-12
DKAch12a27358.t1	87.6955	42.9287	2.04282	0.0290936	No hits found
DKAch01a02927.t1	8.39578	4.11138	2.04208	0.017406	AT2G38710.1	AMMECR1 family	6.95e-100
DKAch01a03313.t1	14.0367	6.88402	2.03903	0.0194875	No hits found
DKAch06a19623.t1	115.669	56.7477	2.03831	8.26602e-05	AT2G38240.1	2-oxoglutarate (2OG) and Fe(II)-dependent oxygenase superfamily protein	2.54e-152
DKAch15y10918.t1	463.074	227.199	2.03819	0.0133866	AT1G20840.1	tonoplast monosaccharide transporter1	0
DKAch11a06818.t1	446.176	220.479	2.02367	0.000435058	No hits found
DKAch15y10511.t1	6.32232	3.13029	2.01973	0.0397998	AT1G03170.1	Protein of unknown function (DUF3049)	3.79e-17
DKAch06a21738.t1	1.50725	0.749898	2.00994	0.0371494	AT1G18870.1	isochorismate synthase 2	0
DKAch11a07149.t1	4.35201	2.16811	2.00729	0.0440295	AT1G73700.1	MATE efflux family protein	2.79e-12
DKAch01a01264.t1	17.0917	8.51555	2.00712	0.044549	AT2G45070.1	Preprotein translocase Sec, Sec61-beta subunit protein	1.63e-15
DKAch03a26359.t1	2.13547	1.0666	2.00213	0.038691	AT1G25340.1	myb domain protein 116	6.28e-77
DKAch15x12609.t1	7.70608	3.85099	2.00106	0.00774301	AT2G33470.1	glycolipid transfer protein 1	1.13e-108
DKAch07a36800.t1	47.6508	23.8719	1.9961	0.00543289	No hits found
DKAch08a34612.t1	161.276	80.8172	1.99557	0.0378358	AT1G01800.1	NAD(P)-binding Rossmann-fold superfamily protein	2.46e-68
DKAch01a01835.t1	3.62969	1.82241	1.9917	0.0196731	AT1G02850.4	beta glucosidase 11	2.29e-173
DKAch15x14272.t1	7.0281	3.53466	1.98834	0.0255567	AT1G20270.1	2-oxoglutarate (2OG) and Fe(II)-dependent oxygenase superfamily protein	9.93e-81
DKAch10a19314.t1	39.1739	19.7247	1.98603	0.0108924	No hits found
DKAch05a14808.t1	21.164	10.7151	1.97516	0.00159205	AT1G62450.1	Immunoglobulin E-set superfamily protein	1.21e-91
DKAch02a07526.t1	42.8893	21.8179	1.96579	0.00188939	AT1G69880.1	thioredoxin H-type 8	2.31e-31
DKAch05a16783.t1	19.1561	9.76789	1.96113	0.0287132	AT1G71865.1	0	9.36e-10
DKAch15y10462.t1	5.25033	2.68265	1.95714	0.036667	AT2G25690.1	Protein of unknown function (DUF581)	2.34e-21
DKAch12a28469.t1	30.0248	15.3418	1.95706	0.00393551	AT1G56360.1	purple acid phosphatase 6	1.73e-65
DKAch03a24015.t1	9.25253	4.73557	1.95384	0.046484	AT2G03770.1	P-loop containing nucleoside triphosphate hydrolases superfamily protein	5.43e-22
DKAch15y10732.t1	23.2362	11.9207	1.94923	0.0413016	No hits found
DKAch06a20197.t1	38.3844	19.7099	1.94747	0.0479201	No hits found
DKAch15y12046.t1	12.3328	6.33641	1.94634	0.0306359	No hits found
DKAch11a07086.t1	13.1333	6.77453	1.93863	0.0026024	AT1G53310.1	phosphoenolpyruvate carboxylase 1	0
DKAch08a33370.t2	2.33794	1.2061	1.93843	0.0313964	AT1G69770.1	chromomethylase 3	0
DKAch05a14837.t1	7.92849	4.09214	1.93749	0.0231217	AT1G05010.1	ethylene-forming enzyme	0
DKAch15y12072.t1	4.99293	2.57801	1.93674	0.0144595	AT1G22540.1	Major facilitator superfamily protein	7.07e-113
DKAch05a15387.t2	17.2937	8.93302	1.93593	0.0030186	No hits found
DKAch05a15933.t2	4.33444	2.24114	1.93403	0.0160589	AT1G72220.1	RING/U-box superfamily protein	1.45e-39
DKAch10a19046.t1	9.96222	5.1664	1.92827	0.0195627	AT1G66900.1	alpha/beta-Hydrolases superfamily protein	1.2e-89
DKAch15x14206.t1	2.05978	1.06946	1.926	0.0476895	AT1G12620.1	Pentatricopeptide repeat (PPR) superfamily protein	9.42e-43
DKAch12a28702.t1	5.61686	2.92388	1.92103	0.0170767	AT1G78910.1	Pseudouridine synthase family protein	2.68e-95
DKAch12a28598.t1	12.6079	6.59356	1.91216	0.0262212	AT2G03500.1	Homeodomain-like superfamily protein	1.74e-62
DKAch15x13704.t2	2.99692	1.56901	1.91007	0.0236588	AT1G21090.1	Cupredoxin superfamily protein	2.17e-57
DKAch03a26392.t2	6.04022	3.16609	1.90778	0.0338334	AT1G18030.1	Protein phosphatase 2C family protein	8.42e-126
DKAch15x13366.t1	4.46788	2.34271	1.90714	0.0410128	No hits found
DKAch09a30445.t1	269.654	141.624	1.90402	0.0195651	AT1G29000.1	Heavy metal transport/detoxification superfamily protein	3.13e-14
DKAch07a36008.t1	4.0643	2.13819	1.90081	0.0282077	AT2G32950.1	Transducin/WD40 repeat-like superfamily protein	1.94e-08
DKAch10a18743.t1	6.33685	3.34039	1.89704	0.00446614	AT1G75450.1	cytokinin oxidase 5	5.16e-180
DKAch01a02932.t1	2.99251	1.57783	1.89661	0.0212225	AT2G02150.1	Tetratricopeptide repeat (TPR)-like superfamily protein	9.27e-87
DKAch01a02195.t1	3.16056	1.669	1.89369	0.0343567	AT1G73190.1	Aquaporin-like superfamily protein	5.02e-13
DKAch05a15316.t1	3.00137	1.58717	1.89102	0.00582913	AT1G30080.1	Glycosyl hydrolase superfamily protein	0
DKAch15x12610.t1	16.4927	8.74257	1.88649	0.0207711	AT2G20630.2	PP2C induced by AVRRPM1	1.33e-29
DKAch02a09547.t1	6.99573	3.72442	1.87834	0.0373533	AT2G40280.1	S-adenosyl-L-methionine-dependent methyltransferases superfamily protein	8.65e-89
DKAch15x13612.t1	16.6749	8.9206	1.86926	0.023339	AT1G22990.1	Heavy metal transport/detoxification superfamily protein	4.27e-55
DKAch04a31570.t2	6.47506	3.48642	1.85722	0.00279373	AT1G01900.1	subtilase family protein	0
DKAch02a09049.t1	2.97512	1.61388	1.84345	0.0407372	AT2G26480.1	UDP-glucosyl transferase 76D1	5.83e-55
DKAch06a20411.t1	11.6159	6.31339	1.83988	0.00205712	No hits found
DKAch13a03928.t1	38.3135	20.9367	1.82997	0.00485716	AT2G04550.1	indole-3-butyric acid response 5	2.17e-21
DKAch13a05055.t1	1.44837	0.793614	1.82503	0.0215787	AT2G13680.1	callose synthase 5	0
DKAch04a32444.t1	5.50405	3.02563	1.81914	0.0208987	AT1G78120.1	Tetratricopeptide repeat (TPR)-like superfamily protein	5.54e-123
DKAch12a27254.t1	16.5625	9.12836	1.81441	0.00650472	AT1G54250.1	RNA polymerase Rpb8	2.41e-59
DKAch05a15274.t1	5.28347	2.91616	1.81179	0.0187334	AT1G29890.2	O-acetyltransferase family protein	0
DKAch07a36413.t1	66.5285	36.7677	1.80943	0.00232022	No hits found
DKAch05a17195.t1	6.09736	3.3792	1.80438	0.046313	AT1G71696.2	carboxypeptidase D, putative	6.46e-42
DKAch11a05634.t1	16.836	9.36641	1.79749	0.0369665	No hits found
DKAch01a01078.t1	1337.18	745.364	1.79399	0.00400389	AT1G14720.1	xyloglucan endotransglucosylase/hydrolase 28	7.19e-68
DKAch04a31552.t1	55.0485	30.7439	1.79055	6.28516e-05	AT1G67100.1	LOB domain-containing protein 40	1.89e-55
DKAch09a30758.t1	5.60789	3.13381	1.78948	0.0341743	AT1G24190.1	SIN3-like 3	0
DKAch11a06648.t1	85.4559	47.8291	1.78669	0.0111261	AT1G11250.1	syntaxin of plants 125	1.71e-64
DKAch13a04380.t1	51.404	28.8294	1.78304	0.0241603	AT1G36390.1	Co-chaperone GrpE family protein	2.49e-06
DKAch13a03886.t1	27.2386	15.3138	1.77869	0.0214336	No hits found
DKAch06a20416.t2	3.30999	1.86701	1.77288	0.0391975	AT2G38025.1	Cysteine proteinases superfamily protein	2e-18
DKAch10a18957.t1	8.73171	4.93304	1.77004	0.00853531	No hits found
DKAch06a20142.t1	34.0891	19.3648	1.76036	0.00766561	No hits found
DKAch03a25595.t1	52.3462	29.9212	1.74947	0.00243984	No hits found
DKAch03a26191.t1	36.9675	21.1686	1.74634	0.00878918	No hits found
DKAch05a14882.t1	37.7998	21.6739	1.74402	0.00364662	AT2G37130.1	Peroxidase superfamily protein	3.79e-129
DKAch13a04738.t1	8.08654	4.6465	1.74035	0.043469	AT1G28370.1	ERF domain protein 11	3.16e-24
DKAch03a25193.t1	32.4574	18.6541	1.73996	0.0173798	No hits found
DKAch04a32261.t1	8.38384	4.82705	1.73685	0.0068688	AT1G72680.1	cinnamyl-alcohol dehydrogenase	3.41e-85
DKAch15x12968.t1	52.7961	30.5016	1.73093	0.0176141	AT1G02780.1	Ribosomal protein L19e family protein	8.59e-38
DKAch15x12706.t1	26.1274	15.0966	1.73068	0.0353019	No hits found
DKAch05a14793.t1	49.8562	28.9411	1.72268	0.0383357	AT2G33410.1	RNA-binding (RRM/RBD/RNP motifs) family protein	8.4e-52
DKAch06a19892.t1	48.468	28.1713	1.72047	0.015814	AT1G76590.1	PLATZ transcription factor family protein	5.04e-68
DKAch06a19908.t1	67.2495	39.1444	1.71798	0.0292726	AT2G17530.1	Protein kinase superfamily protein	2.36e-147
DKAch03a24167.t1	22.9015	13.338	1.71701	0.0343603	No hits found
DKAch04a32840.t1	4.4321	2.58403	1.71519	0.035644	No hits found
DKAch01a00627.t1	37.9617	22.227	1.70791	0.0033102	AT1G77940.1	Ribosomal protein L7Ae/L30e/S12e/Gadd45 family protein	1.64e-65
DKAch01a03315.t1	3.57169	2.09557	1.7044	0.0329683	AT1G65070.2	DNA mismatch repair protein MutS, type 2	1.63e-53
DKAch02a09456.t1	8.97198	5.27143	1.702	0.0333876	AT1G16220.1	Protein phosphatase 2C family protein	3.48e-136
DKAch14a22133.t1	31.6503	18.6083	1.70087	0.0237229	No hits found
DKAch04a31898.t1	22.3931	13.1784	1.69923	0.00565203	No hits found
DKAch01a01931.t1	17.953	10.6033	1.69316	0.0412729	AT1G15520.1	pleiotropic drug resistance 12	0
DKAch15y12206.t1	26.5976	15.7145	1.69255	0.0125287	No hits found
DKAch03a25421.t1	12.1188	7.19466	1.68441	0.0311905	AT1G05780.1	Vacuolar ATPase assembly integral membrane protein VMA21-like domain	3.34e-28
DKAch05a17469.t3	4.15188	2.46521	1.68419	0.0365403	AT1G45150.1	0	0
DKAch03a25745.t1	22.6	13.4465	1.68073	0.0223867	AT2G25490.1	EIN3-binding F box protein 1	0
DKAch09a30521.t1	15.7352	9.36658	1.67993	0.0368543	AT1G21200.1	sequence-specific DNA binding transcription factors	1.23e-56
DKAch15y10712.t1	45.753	27.2508	1.67896	0.000398528	AT1G02640.1	beta-xylosidase 2	0
DKAch03a24026.t1	9.07705	5.41782	1.67541	0.0336148	AT1G15760.1	Sterile alpha motif (SAM) domain-containing protein	1.05e-57
DKAch08a33922.t1	24.641	14.743	1.67137	0.0281736	No hits found
DKAch13a03771.t1	27.0289	16.269	1.66138	0.0452133	No hits found
DKAch08a34455.t1	88.8997	53.7816	1.65298	0.00733764	No hits found
DKAch12a28731.t1	10.1217	6.13229	1.65055	0.0318587	AT2G23096.1	2-oxoglutarate (2OG) and Fe(II)-dependent oxygenase superfamily protein	1.44e-113
DKAch15x14295.t2	10.7718	6.54565	1.64565	0.0465482	AT1G24090.1	RNase H family protein	2.8e-85
DKAch09a29532.t1	20.9983	12.79	1.64177	0.0440312	No hits found
DKAch05a16226.t1	16.2761	9.92049	1.64065	0.0490981	AT1G45230.1	Protein of unknown function (DUF3223)	3.07e-23
DKAch11a06954.t1	11.0069	6.71036	1.64028	0.0150099	AT1G78340.1	glutathione S-transferase TAU 22	1.29e-45
DKAch01a01779.t1	29.6466	18.1147	1.63661	0.0238364	No hits found
DKAch04a31275.t1	93.6762	57.4011	1.63196	0.00755469	No hits found
DKAch03a23643.t1	32.5456	19.9838	1.6286	0.00576434	No hits found
DKAch09a30095.t1	142.217	87.5069	1.62521	0.0459873	No hits found
DKAch04a31577.t1	8.16866	5.03156	1.62349	0.0406238	No hits found
DKAch01a01273.t1	11.9115	7.33845	1.62316	0.0309981	AT1G45130.1	beta-galactosidase 5	0
DKAch03a26033.t1	85.8571	52.9051	1.62285	0.00400217	AT1G74920.1	aldehyde dehydrogenase 10A8	0
DKAch01a01428.t1	2.95035	1.8191	1.62187	0.0101254	AT2G38080.1	Laccase/Diphenol oxidase family protein	0
DKAch10a19272.t1	97.7671	60.3577	1.6198	0.00663203	AT1G04240.1	AUX/IAA transcriptional regulator family protein	9.41e-44
DKAch15y10210.t1	10.9522	6.77133	1.61744	0.0310186	AT1G04890.1	Protein of unknown function, DUF593	8.85e-22
DKAch13a03574.t1	134.153	83.0229	1.61585	0.018003	AT1G06130.1	glyoxalase 2-4	5.43e-147
DKAch02a09585.t1	131.342	81.352	1.61449	0.000861564	AT1G14550.1	Peroxidase superfamily protein	2.68e-119
DKAch02a09110.t1	24.5496	15.2066	1.6144	0.00058339	No hits found
DKAch02a07405.t1	10.7423	6.67023	1.61048	0.0307603	AT1G56360.1	purple acid phosphatase 6	3.88e-65
DKAch05a17189.t1	28.6468	17.8556	1.60435	0.0272135	No hits found
DKAch02a08845.t1	14.1527	8.8366	1.6016	0.0136433	AT2G28200.1	C2H2-type zinc finger family protein	4.67e-49
DKAch15y11331.t1	44.466	27.7851	1.60036	0.00153768	AT1G35720.1	annexin 1	1.2e-142
DKAch04a31122.t1	10.6772	6.68171	1.59797	0.0374385	No hits found
DKAch07a36513.t1	78.1986	49.0846	1.59314	0.00225536	AT1G03140.1	splicing factor Prp18 family protein	1.51e-163
DKAch09a30856.t1	44.9445	28.2252	1.59235	0.00306479	AT1G05785.1	Got1/Sft2-like vescicle transport protein family	7.26e-39
DKAch01a01842.t1	11.4235	7.17413	1.59231	0.00899823	AT2G47790.1	Transducin/WD40 repeat-like superfamily protein	0
DKAch01a02846.t1	6.38922	4.02888	1.58585	0.0313832	AT1G55630.1	Pentatricopeptide repeat (PPR) superfamily protein	0
DKAch09a30519.t1	14.6138	9.22776	1.58367	0.0354928	AT1G12710.1	phloem protein 2-A12	1.31e-98
DKAch10a18861.t1	171.974	108.791	1.58077	0.00703084	AT1G65310.1	xyloglucan endotransglucosylase/hydrolase 17	1.07e-81
DKAch02a09824.t1	4.54814	2.88002	1.57921	0.0173079	AT1G11580.1	methylesterase PCR A	2.28e-153
DKAch03a26256.t1	7.75212	4.90929	1.57907	0.0473262	No hits found
DKAch12a28919.t1	4.82009	3.06619	1.57201	0.0474053	AT1G09240.1	nicotianamine synthase 3	1.71e-129
DKAch13a05357.t1	16.1389	10.2706	1.57137	0.0484988	No hits found
DKAch07a36804.t2	7.18245	4.57163	1.57109	0.0398992	No hits found
DKAch09a30033.t1	8.30069	5.31985	1.56033	0.0242391	AT2G02040.1	peptide transporter 2	0
DKAch02a10010.t1	34.4551	22.1142	1.55805	0.0272525	AT1G10500.1	chloroplast-localized ISCA-like protein	5.8e-17
DKAch09a29726.t1	33.4231	21.491	1.55522	0.0411375	No hits found
DKAch06a21494.t1	98.5966	63.4397	1.55418	0.00280101	AT1G29000.1	Heavy metal transport/detoxification superfamily protein	5.45e-20
DKAch15y11162.t1	10.6267	6.85981	1.54913	0.0310525	AT1G58290.1	Glutamyl-tRNA reductase family protein	0
DKAch01a01385.t1	11.3571	7.33154	1.54907	0.0477081	AT1G07410.1	RAB GTPase homolog A2B	2.19e-131
DKAch15x12992.t1	30.5209	19.7579	1.54474	0.000942714	AT1G02640.1	beta-xylosidase 2	0
DKAch08a34475.t1	32.2158	20.8679	1.5438	0.0134666	AT1G64200.1	vacuolar H+-ATPase subunit E isoform 3	4.76e-65
DKAch13a04248.t1	10.3792	6.72336	1.54375	0.0369073	No hits found
DKAch15y10673.t1	6.29763	4.08682	1.54096	0.0343418	AT1G25450.1	3-ketoacyl-CoA synthase 5	6.82e-135
DKAch10a17523.t1	11.6119	7.55349	1.53729	0.0307899	AT1G17870.1	ethylene-dependent gravitropism-deficient and yellow-green-like 3	3.85e-22
DKAch07a35002.t1	7.62901	4.96469	1.53665	0.0374133	AT1G02145.3	homolog of asparagine-linked glycosylation 12	0
DKAch13a04628.t1	31.1785	20.3123	1.53496	0.00693852	No hits found
DKAch01a03290.t2	1.94312	1.26676	1.53392	0.0439244	AT1G69770.1	chromomethylase 3	0
DKAch13a04153.t1	12.0011	7.84159	1.53044	0.0423061	No hits found
DKAch01a01904.t1	107.626	70.3459	1.52996	0.0092454	AT1G52300.1	Zinc-binding ribosomal protein family protein	1.29e-58
DKAch04a31930.t2	26.6298	17.4204	1.52866	0.0458503	AT2G17970.1	2-oxoglutarate (2OG) and Fe(II)-dependent oxygenase superfamily protein	0
DKAch06a20237.t1	68.729	44.9981	1.52738	0.0192341	No hits found
DKAch15y10434.t1	58.9537	38.6623	1.52484	0.0100534	AT2G26400.1	acireductone dioxygenase 3	3.82e-44
DKAch15x13422.t1	9.91156	6.50136	1.52454	0.0232074	AT1G58290.1	Glutamyl-tRNA reductase family protein	0
DKAch09a30522.t1	5.2719	3.45952	1.52388	0.0414015	AT1G32440.1	plastidial pyruvate kinase 3	2.97e-49
DKAch07a36446.t1	14.5417	9.57781	1.51827	0.0497827	No hits found
DKAch04a31950.t1	31.0978	20.55	1.51327	0.0148413	AT1G75800.1	Pathogenesis-related thaumatin superfamily protein	3.6e-87
DKAch06a20598.t1	173.174	114.545	1.51184	0.0070876	AT1G53830.1	pectin methylesterase 2	2.89e-178
DKAch13a04399.t1	44.9908	29.8033	1.50959	0.034954	No hits found
DKAch15y11113.t1	4.39767	2.91726	1.50747	0.0303161	AT1G58450.1	Tetratricopeptide repeat (TPR)-like superfamily protein	2.56e-38
DKAch09a30406.t1	40.2108	26.6849	1.50687	0.0409867	AT2G37195.1	0	2.21e-33
DKAch03a25081.t1	43.7798	29.0724	1.50589	0.040929	AT2G19350.1	Eukaryotic protein of unknown function (DUF872)	1.98e-57
DKAch01a01179.t1	21.1406	14.0394	1.5058	0.0300986	AT2G02810.1	UDP-galactose transporter 1	1.74e-30
DKAch08a33853.t1	12.8387	8.54448	1.50257	0.0387475	AT1G62620.1	Flavin-binding monooxygenase family protein	9.51e-177
DKAch05a15471.t1	48.0933	32.0097	1.50246	0.0175239	AT2G34790.1	FAD-binding Berberine family protein	3.36e-125
DKAch06a20528.t1	11.654	7.79684	1.49471	0.0246396	AT1G71360.1	Galactose-binding protein	2.44e-18
DKAch15y10861.t1	23.9746	16.0741	1.49151	0.0166667	AT2G17380.1	associated protein 19	4.44e-109
DKAch15y10198.t2	9.50974	6.38839	1.4886	0.0485122	AT1G04910.1	O-fucosyltransferase family protein	2.63e-176
DKAch15x13256.t2	6.41206	4.31903	1.48461	0.0411363	AT1G13570.1	F-box/RNI-like superfamily protein	1.32e-94
DKAch06a20599.t1	277.169	187.177	1.48079	0.00957655	AT1G53830.1	pectin methylesterase 2	4.77e-36
DKAch13a04026.t1	29.3419	19.8272	1.47988	0.0408993	AT1G04170.1	eukaryotic translation initiation factor 2 gamma subunit	4.19e-56
DKAch14a21825.t1	18.7002	12.6533	1.4779	0.0130939	AT1G50280.1	Phototropic-responsive NPH3 family protein	1.35e-140
DKAch07a36111.t1	48.2096	32.6689	1.4757	0.0235836	AT1G22160.1	Protein of unknown function (DUF581)	1.03e-16
DKAch06a20398.t1	64.2802	43.7151	1.47043	0.00126801	AT2G42180.1	0	3.17e-18
DKAch14a22890.t2	8.98261	6.12475	1.46661	0.0330231	No hits found
DKAch12a28703.t1	10.2145	6.99652	1.45994	0.04647	AT1G49800.1	0	2.63e-06
DKAch15y10501.t1	28.2317	19.3993	1.45529	0.0362182	AT1G49430.1	long-chain acyl-CoA synthetase 2	2.38e-148
DKAch12a26644.t1	17.0482	11.7382	1.45237	0.0163693	AT1G56720.1	Protein kinase superfamily protein	0
DKAch11a06960.t1	39.4494	27.1919	1.45078	0.0111146	AT1G30100.1	nine-cis-epoxycarotenoid dioxygenase 5	0
DKAch01a01946.t1	1306.44	901.905	1.44853	0.0159801	AT1G80240.1	Protein of unknown function, DUF642	3.04e-168
DKAch05a15911.t1	50.1325	34.6588	1.44646	0.0313985	AT2G38240.1	2-oxoglutarate (2OG) and Fe(II)-dependent oxygenase superfamily protein	5.97e-62
DKAch01a02030.t1	25.9695	17.956	1.44629	0.0108149	No hits found
DKAch01a02915.t1	87.2459	60.5125	1.44178	0.0280975	No hits found
DKAch07a36266.t2	15.5667	10.8048	1.44073	0.0354432	AT1G06050.1	Protein of unknown function (DUF1336)	2.83e-51
DKAch08a33815.t1	175.953	122.73	1.43366	0.00319055	AT1G07750.1	RmlC-like cupins superfamily protein	2.46e-27
DKAch10a18855.t1	17.5576	12.2656	1.43145	0.0191676	AT1G51680.1	4-coumarate:CoA ligase 1	0
DKAch13a04624.t1	8.63151	6.06604	1.42292	0.0459568	AT1G30570.1	hercules receptor kinase 2	0
DKAch01a02959.t2	16.8221	11.8251	1.42258	0.036776	AT1G11170.1	Protein of unknown function (DUF707)	4.58e-120
DKAch10a17787.t1	19.5169	13.7253	1.42197	0.0329331	AT2G39980.1	HXXXD-type acyl-transferase family protein	2.09e-80
DKAch01a00704.t1	7.51067	5.30021	1.41705	0.0317591	No hits found
DKAch01a03212.t1	53.0011	37.4115	1.41671	0.0109167	AT1G64710.1	GroES-like zinc-binding dehydrogenase family protein	3.74e-22
DKAch10a17540.t1	85.718	60.5967	1.41457	0.0184085	AT1G02640.1	beta-xylosidase 2	3.1e-24
DKAch03a24155.t1	46.0744	32.5849	1.41398	0.031586	No hits found
DKAch05a17158.t1	134.272	94.9959	1.41345	0.00583672	AT1G76900.1	tubby like protein 1	0
DKAch05a15627.t1	16.3347	11.5744	1.41128	0.036204	AT1G14310.1	Haloacid dehalogenase-like hydrolase (HAD) superfamily protein	4.67e-08
DKAch05a17236.t1	182.757	129.574	1.41044	0.0225936	AT1G78040.1	Pollen Ole e 1 allergen and extensin family protein	3.09e-32
DKAch05a16591.t1	26.9136	19.1205	1.40758	0.0304852	No hits found
DKAch15y11653.t1	48.3906	34.4027	1.40659	0.0389312	AT1G43890.1	RAB GTPASE HOMOLOG B18	7.23e-125
DKAch13a04297.t2	29.0522	20.6621	1.40606	0.0363367	AT1G57620.1	emp24/gp25L/p24 family/GOLD family protein	8.27e-08
DKAch14a23319.t1	57.2172	40.7368	1.40456	0.0147271	AT1G02130.1	RAS 5	1.93e-118
DKAch05a17483.t1	11.5119	8.22187	1.40015	0.00871267	AT1G75020.1	lysophosphatidyl acyltransferase 4	4.68e-163
DKAch12a27082.t1	37.1412	26.5583	1.39848	0.0355527	AT2G03770.1	P-loop containing nucleoside triphosphate hydrolases superfamily protein	2.95e-46
DKAch04a31011.t1	29.398	21.0534	1.39636	0.0497524	AT1G68300.1	Adenine nucleotide alpha hydrolases-like superfamily protein	1.33e-16
DKAch06a20027.t2	54.4282	39.0338	1.39439	0.00307005	No hits found
DKAch02a08668.t1	13.6798	9.83642	1.39073	0.0355996	AT1G51340.2	MATE efflux family protein	0
DKAch05a17422.t1	25.5165	18.3501	1.39054	0.0265656	AT1G19600.1	pfkB-like carbohydrate kinase family protein	1.36e-168
DKAch03a23508.t1	22.0301	15.859	1.38912	0.0139703	AT1G53840.1	pectin methylesterase 1	0
DKAch02a07404.t1	33.2268	23.9219	1.38897	0.0359218	AT1G70180.2	Sterile alpha motif (SAM) domain-containing protein	4.15e-15
DKAch05a14912.t1	31.7771	22.8928	1.38809	0.0170655	No hits found
DKAch03a24419.t1	47.1507	34.0178	1.38606	0.0166605	AT1G12020.1	0	1.09e-39
DKAch07a36814.t1	39.8472	28.773	1.38488	0.0218319	AT1G19970.1	ER lumen protein retaining receptor family protein	1.33e-125
DKAch04a32388.t1	28.2808	20.4215	1.38485	0.0290728	AT2G22420.1	Peroxidase superfamily protein	0
DKAch15y10671.t1	31.3257	22.6256	1.38453	0.0452578	AT1G04170.1	eukaryotic translation initiation factor 2 gamma subunit	1.8e-56
DKAch01a02758.t1	39.8586	28.8789	1.3802	0.0427909	No hits found
DKAch04a32426.t1	55.4888	40.3094	1.37657	0.0445348	AT1G35720.1	annexin 1	1.77e-131
DKAch05a15717.t1	19.7272	14.3691	1.37289	0.0259967	AT1G20770.1	0	2.25e-52
DKAch03a24102.t1	66.3258	48.4213	1.36977	0.021765	No hits found
DKAch01a01571.t1	189.497	138.35	1.36969	0.010663	AT2G40610.1	expansin A8	5.14e-122
DKAch15x13578.t1	61.4596	45.0455	1.36439	0.0226399	AT1G35720.1	annexin 1	2.48e-145
DKAch06a20027.t1	57.3921	42.2226	1.35928	0.00218793	No hits found
DKAch02a09101.t1	290.131	214.485	1.35269	0.0377181	No hits found
DKAch02a08526.t1	6.13156	4.53427	1.35227	0.0463648	AT1G31770.1	ATP-binding cassette 14	0
DKAch07a36814.t2	37.4754	27.7289	1.35149	0.0234486	AT1G19970.1	ER lumen protein retaining receptor family protein	6.23e-121
DKAch04a31865.t1	36.9253	27.3637	1.34943	0.0397199	AT2G18170.1	MAP kinase 7	0
DKAch10a18211.t1	21.3516	15.845	1.34753	0.0470013	AT2G40110.1	Yippee family putative zinc-binding protein	4.24e-67
DKAch01a02287.t1	40.5952	30.3725	1.33658	0.0460534	No hits found
DKAch14a23376.t1	64.009	47.9242	1.33563	0.0423745	No hits found
DKAch15x12667.t2	26.8437	20.1061	1.3351	0.0215803	AT1G64720.1	Polyketide cyclase/dehydrase and lipid transport superfamily protein	1.04e-96
DKAch01a01063.t1	72.5541	54.4945	1.3314	0.00966624	AT2G28200.1	C2H2-type zinc finger family protein	3.27e-42
DKAch08a33716.t1	46.0005	34.5507	1.33139	0.0419845	AT1G13060.2	20S proteasome beta subunit E1	6.93e-19
DKAch12a27593.t1	82.6023	62.0771	1.33064	0.0465989	AT2G13560.1	NAD-dependent malic enzyme 1	0
DKAch10a19025.t1	58.9809	44.3537	1.32978	0.0348119	No hits found
DKAch04a32281.t1	13.7946	10.4268	1.323	0.0381661	AT1G27440.1	Exostosin family protein	1.37e-28
DKAch01a02203.t1	47.4773	35.8896	1.32287	0.0368472	AT1G75800.1	Pathogenesis-related thaumatin superfamily protein	7.46e-109
DKAch01a00489.t1	51.189	38.7075	1.32246	0.0173268	AT2G15480.1	UDP-glucosyl transferase 73B5	1.08e-53
DKAch07a36039.t1	12.3024	9.3044	1.32221	0.0497886	No hits found
DKAch02a08166.t1	35.7414	27.1515	1.31637	0.0323637	AT1G14260.1	RING/FYVE/PHD zinc finger superfamily protein	5.33e-38
DKAch15y11129.t1	16.3964	12.5723	1.30417	0.0280267	AT1G23480.1	cellulose synthase-like A3	1.26e-123
DKAch15y10690.t1	45.3191	34.87	1.29966	0.0267925	AT1G02780.1	Ribosomal protein L19e family protein	8.59e-38
DKAch15y10598.t1	204.898	158.503	1.29271	0.0199077	No hits found
DKAch03a23515.t1	56.4368	43.82	1.28792	0.0442089	AT1G72340.1	NagB/RpiA/CoA transferase-like superfamily protein	0
DKAch10a18808.t1	4.08823	3.17493	1.28766	0.0364876	AT2G18960.1	H(+)-ATPase 1	0
DKAch13a04279.t1	42.8349	33.3953	1.28266	0.0355167	No hits found
DKAch01a02238.t1	78.4908	61.9853	1.26628	0.0474591	No hits found
DKAch14a22115.t1	48.0617	38.1303	1.26046	0.0324554	AT1G23090.1	sulfate transporter 91	0
DKAch15x12722.t1	223.291	178.757	1.24913	0.0305295	No hits found
DKAch12a28854.t1	57.45	45.9964	1.24901	0.0332461	AT1G58120.1	0	4.55e-80
DKAch05a15581.t1	22.4472	18.0087	1.24646	0.0455463	No hits found
DKAch03a23722.t1	132.317	107.769	1.22778	0.0387005	AT1G14520.1	myo-inositol oxygenase 1	3.29e-176
DKAch08a33816.t1	77.9738	64.7183	1.20482	0.0365197	AT1G07750.1	RmlC-like cupins superfamily protein	7.67e-45
DKAch13a04260.t1	48.8321	41.1234	1.18745	0.0195314	AT2G17880.1	Chaperone DnaJ-domain superfamily protein	6.6e-25
DKAch03a23891.t1	95.4982	83.7282	1.14057	0.0476568	AT1G80440.1	Galactose oxidase/kelch repeat superfamily protein	9.78e-85
DKAch01a03162.t1	1.47882	0	RS-F specific	0.000817869	AT2G45360.1	Protein of unknown function (DUF1442)	1.3e-15
DKAch12a28857.t1	1.01264	0	RS-F specific	0.015994	AT2G44800.1	2-oxoglutarate (2OG) and Fe(II)-dependent oxygenase superfamily protein	1.55e-12
DKAch11a06569.t1	1.39411	0	RS-F specific	0.015994	AT1G78300.1	general regulatory factor 2	4.56e-36
DKAch12a27242.t1	1.05096	0	RS-F specific	0.00184869	AT1G74590.1	glutathione S-transferase TAU 10	2.36e-53
DKAch01a02120.t1	2.11309	0	RS-F specific	0.00228064	AT1G49320.1	unknown seed protein like 1	3.41e-29
DKAch03a25885.t1	1.2658	0	RS-F specific	0.0436195	AT1G18760.1	Zinc finger, C3HC4 type (RING finger) family protein	2.66e-08
DKAch03a25110.t1	1.06932	0	RS-F specific	0.00800339	AT1G14160.1	Uncharacterised protein family (UPF0497)	2.17e-06
DKAch03a24130.t1	1.63594	0	RS-F specific	0.00499221	AT1G10586.1	basic helix-loop-helix (bHLH) DNA-binding superfamily protein	1.07e-13
DKAch02a09135.t1	1.29505	0	RS-F specific	0.0123377	AT1G07060.1	0	5.33e-07
DKAch12a28658.t1	1.69875	0	RS-F specific	0.00966358	AT1G04110.1	Subtilase family protein	6.14e-08
DKAch09a29305.t1	1.32244	0	RS-F specific	0.019495	AT1G03520.1	Core-2/I-branching beta-1,6-N-acetylglucosaminyltransferase family protein	2.7e-15
DKAch02a08725.t1	1.83126	0	RS-F specific	0.000819989	AT1G02310.1	Glycosyl hydrolase superfamily protein	3.01e-51
DKAch15y12412.t1	3.33861	0	RS-F specific	0.00115975	No hits found
DKAch08a34032.t1	2.88028	0	RS-F specific	0.00246532	No hits found
DKAch14a22510.t1	2.82694	0	RS-F specific	0.0436214	No hits found
DKAch05a16876.t1	2.53154	0	RS-F specific	0.0049488	No hits found
DKAch06a20767.t1	2.35893	0	RS-F specific	0.00496383	No hits found
DKAch07a36807.t1	2.31758	0	RS-F specific	0.00499363	No hits found
DKAch15x13101.t1	2.30631	0	RS-F specific	0.0396119	No hits found
DKAch02a08566.t1	2.18078	0	RS-F specific	0.0288835	No hits found
DKAch06a21264.t1	2.12021	0	RS-F specific	0.015994	No hits found
DKAch09a30591.t1	1.95996	0	RS-F specific	0.00246368	No hits found
DKAch14a23065.t1	1.95876	0	RS-F specific	0.0123377	No hits found
DKAch06a21340.t1	1.90819	0	RS-F specific	0.0288835	No hits found
DKAch01a00315.t1	1.88516	0	RS-F specific	0.00304681	No hits found
DKAch06a20450.t1	1.83432	0	RS-F specific	0.0228307	No hits found
DKAch14a23422.t1	1.82466	0	RS-F specific	0.00633069	No hits found
DKAch09a29523.t1	1.79594	0	RS-F specific	0.0288835	No hits found
DKAch11a06478.t1	1.76344	0	RS-F specific	0.0371755	No hits found
DKAch08a34091.t1	1.72199	0	RS-F specific	0.0123377	No hits found
DKAch15x13961.t1	1.71902	0	RS-F specific	0.00860266	No hits found
DKAch01a02687.t1	1.69076	0	RS-F specific	0.00240065	No hits found
DKAch12a27824.t1	1.60268	0	RS-F specific	0.015994	No hits found
DKAch06a20428.t1	1.54197	0	RS-F specific	0.0436279	No hits found
DKAch15y11527.t1	1.51883	0	RS-F specific	0.00517784	No hits found
DKAch01a01484.t1	1.51221	0	RS-F specific	0.0172117	No hits found
DKAch03a24210.t1	1.47129	0	RS-F specific	0.0117069	No hits found
DKAch02a09884.t1	1.46784	0	RS-F specific	0.0288835	No hits found
DKAch04a31383.t1	1.4518	0	RS-F specific	0.0141469	No hits found
DKAch09a29315.t1	1.43245	0	RS-F specific	0.0217449	No hits found
DKAch06a19948.t1	1.4005	0	RS-F specific	0.0288835	No hits found
DKAch10a17700.t1	1.33754	0	RS-F specific	0.00843428	No hits found
DKAch11a06689.t1	1.32743	0	RS-F specific	0.0288835	No hits found
DKAch02a09185.t2	1.3255	0	RS-F specific	0.0220939	No hits found
DKAch15y11668.t1	1.29369	0	RS-F specific	0.0288835	No hits found
DKAch01a02631.t1	1.20201	0	RS-F specific	0.0288835	No hits found
DKAch04a31022.t1	1.19663	0	RS-F specific	0.0194858	No hits found
DKAch11a06811.t1	1.14911	0	RS-F specific	0.0217045	No hits found
DKAch04a32022.t1	1.12321	0	RS-F specific	0.02992	No hits found
DKAch11a06347.t1	1.11224	0	RS-F specific	0.015994	No hits found
DKAch01a00046.t1	1.10619	0	RS-F specific	0.0288835	No hits found
DKAch04a32719.t1	1.10455	0	RS-F specific	0.0121074	No hits found
DKAch02a07206.t1	1.08266	0	RS-F specific	0.0288835	No hits found
DKAch06a20653.t1	1.07567	0	RS-F specific	0.00964974	No hits found
DKAch02a07947.t1	1.06615	0	RS-F specific	0.0478596	No hits found
DKAch10a18032.t1	1.06206	0	RS-F specific	0.0202771	No hits found
DKAch05a15986.t1	1.03817	0	RS-F specific	0.0290329	No hits found
DKAch04a31387.t1	1.0177	0	RS-F specific	0.0288835	No hits found
DKAch06a20775.t1	1.01096	0	RS-F specific	0.0288835	No hits found
DKAch08a33410.t1	1.00888	0	RS-F specific	0.0228307	No hits found
DKAch10a19301.t1	25.6692	28.59	0.89784	0.0494158	AT1G23090.1	sulfate transporter 91	2.06e-16
DKAch01a02683.t1	7.07069	8.16023	0.866482	0.0372613	AT1G66980.1	suppressor of npr1-1 constitutive 4	5.33e-18
DKAch10a19301.t2	23.3608	27.0079	0.864962	0.0329071	AT1G23090.1	sulfate transporter 91	1.48e-13
DKAch02a09067.t1	22.1127	26.1673	0.845049	0.0411847	AT2G02040.1	peptide transporter 2	0
DKAch14a22048.t1	15.8348	18.7769	0.84331	0.0276622	AT1G48500.1	jasmonate-zim-domain protein 4	4.56e-39
DKAch05a15621.t1	34.0926	41.1781	0.827931	0.0303809	AT1G05300.1	zinc transporter 5 precursor	1.56e-88
DKAch01a02692.t1	4.60135	5.58588	0.823747	0.0202838	AT1G66920.2	Protein kinase superfamily protein	5.8e-15
DKAch11a06675.t1	19.7173	24.6857	0.798732	0.0125452	AT1G05200.1	glutamate receptor 3.4	0
DKAch14a22162.t1	54.572	69.6171	0.783888	0.0391848	AT1G23010.1	Cupredoxin superfamily protein	0
DKAch03a24929.t1	55.1327	70.7052	0.779755	0.0404245	AT1G63430.2	Leucine-rich repeat protein kinase family protein	2.41e-90
DKAch10a18979.t1	19.8654	25.6972	0.773059	0.040572	AT2G24070.1	Family of unknown function (DUF566)	6.52e-69
DKAch04a31186.t1	7.88388	10.2357	0.770231	0.0432898	AT1G69450.1	Early-responsive to dehydration stress protein (ERD4)	0
DKAch01a01377.t1	19.7659	25.745	0.767756	0.0427937	AT1G07430.1	highly ABA-induced PP2C gene 2	1.45e-145
DKAch04a31724.t1	20.4089	26.7601	0.762659	0.0450877	AT1G25390.1	Protein kinase superfamily protein	4.47e-89
DKAch10a19395.t1	43.9274	58.1741	0.755102	0.024289	AT1G52140.1	0	2.86e-21
DKAch15y10185.t1	114.72	152.143	0.754029	0.0110721	AT1G02000.1	UDP-D-glucuronate 4-epimerase 2	0
DKAch11a07073.t1	34.5806	45.9803	0.752075	0.0467522	AT1G53320.1	tubby like protein 7	0
DKAch07a34800.t1	8.29158	11.0976	0.747148	0.0419344	AT1G79620.1	Leucine-rich repeat protein kinase family protein	1.08e-59
DKAch09a30699.t1	14.1556	18.9681	0.746289	0.0437967	AT2G02800.1	protein kinase 2B	0
DKAch14a21963.t1	13.1026	17.5612	0.746112	0.0179188	AT1G14740.1	Protein of unknown function (DUF1423)	0
DKAch01a01041.t1	6.91616	9.2855	0.744835	0.0312026	AT1G67690.1	Zincin-like metalloproteases family protein	1.47e-44
DKAch15y11173.t1	16.607	22.4774	0.73883	0.0300151	AT1G09930.1	oligopeptide transporter 2	0
DKAch06a20498.t1	4.72661	6.40222	0.738278	0.0293395	AT1G17760.1	Tetratricopeptide repeat (TPR)-like superfamily protein	8.5e-07
DKAch10a18631.t1	3.13494	4.25153	0.737367	0.0472558	AT1G72270.1	0	0
DKAch01a03022.t1	11.7171	15.9126	0.736342	0.0185722	AT2G46380.1	Protein of unknown function (DUF3133)	4.7e-08
DKAch14a22418.t1	6.67045	9.07071	0.735383	0.0410313	AT1G67790.1	0	1.17e-14
DKAch03a23745.t1	7.81719	10.686	0.731537	0.0159633	AT1G51940.1	protein kinase family protein / peptidoglycan-binding LysM domain-containing protein	0
DKAch06a20007.t1	20.8103	28.5684	0.728438	0.0369361	AT2G44930.1	Plant protein of unknown function (DUF247)	1.03e-13
DKAch07a36305.t1	22.4691	31.0383	0.723915	0.0428412	AT1G57590.1	Pectinacetylesterase family protein	1.06e-155
DKAch12a28883.t1	8.08761	11.2684	0.717723	0.0292393	AT1G63440.1	heavy metal atpase 5	5.77e-92
DKAch10a18314.t1	8.85728	12.3571	0.716774	0.019329	AT1G08450.1	calreticulin 3	0
DKAch01a03323.t2	9.23419	12.9167	0.714904	0.0406745	AT1G02270.1	Calcium-binding endonuclease/exonuclease/phosphatase family	0
DKAch09a30806.t1	2.69923	3.78197	0.713711	0.0480193	AT1G60190.1	ARM repeat superfamily protein	0
DKAch15x13430.t1	15.3055	21.4468	0.713649	0.0207652	AT1G09930.1	oligopeptide transporter 2	0
DKAch15y12444.t1	116.477	163.73	0.7114	0.0420154	AT1G14140.1	Mitochondrial substrate carrier family protein	2.18e-26
DKAch04a32130.t1	4.73004	6.65028	0.711254	0.0208025	AT1G30330.2	auxin response factor 6	2.98e-10
DKAch05a15716.t1	13.1876	18.5755	0.709946	0.0354179	AT1G20780.1	senescence-associated E3 ubiquitin ligase 1	0
DKAch01a02099.t1	4.13414	5.82692	0.709491	0.0403612	AT2G40030.1	nuclear RNA polymerase D1B	0
DKAch10a18437.t1	11.7527	16.5992	0.708028	0.0263299	AT1G34320.1	Protein of unknown function (DUF668)	1.52e-16
DKAch05a17000.t1	12.3304	17.4621	0.706126	0.0228793	AT1G21680.1	DPP6 N-terminal domain-like protein	9.09e-79
DKAch07a35031.t1	10.3074	14.6364	0.704231	0.0302819	AT1G48910.1	Flavin-containing monooxygenase family protein	4.02e-58
DKAch15y12193.t1	6.00153	8.52851	0.703702	0.0458466	AT1G50270.1	Pentatricopeptide repeat (PPR) superfamily protein	5.77e-97
DKAch11a06990.t1	7.12331	10.1534	0.701571	0.0332697	AT1G78510.1	solanesyl diphosphate synthase 1	0
DKAch10a18908.t1	11.1446	15.8912	0.701303	0.0356921	AT2G21320.1	B-box zinc finger family protein	1.52e-13
DKAch10a18760.t1	3.35257	4.78758	0.700265	0.040404	AT2G19450.1	membrane bound O-acyl transferase (MBOAT) family protein	0
DKAch13a04547.t1	3.39757	4.85974	0.699126	0.0472233	AT1G65800.1	receptor kinase 2	1.08e-102
DKAch09a29362.t1	4.58548	6.55967	0.699041	0.0378673	AT1G06840.1	Leucine-rich repeat protein kinase family protein	3.38e-168
DKAch01a03323.t1	9.24281	13.2838	0.695797	0.0487318	AT1G02270.1	Calcium-binding endonuclease/exonuclease/phosphatase family	0
DKAch14a22386.t1	2.94901	4.25213	0.693537	0.0476252	AT1G67710.1	response regulator 11	8.52e-114
DKAch15y11664.t1	7.02014	10.1324	0.69284	0.0381754	AT1G21450.1	SCARECROW-like 1	0
DKAch09a30870.t1	4.31261	6.22886	0.692359	0.0436876	AT2G44840.1	ethylene-responsive element binding factor 13	5.9e-10
DKAch11a06825.t1	7.29572	10.5431	0.691988	0.0221459	AT1G50570.1	Calcium-dependent lipid-binding (CaLB domain) family protein	2.51e-83
DKAch08a33683.t1	4.19951	6.10112	0.688317	0.0367737	No hits found
DKAch05a17420.t1	2.22046	3.22866	0.687734	0.0304348	AT1G75310.1	auxin-like 1 protein	1.4e-60
DKAch15y10385.t1	1.48097	2.15393	0.687567	0.0323359	AT1G04280.1	P-loop containing nucleoside triphosphate hydrolases superfamily protein	0
DKAch01a01540.t1	31.8114	46.3202	0.686771	0.0162092	AT2G03340.1	WRKY DNA-binding protein 3	3.75e-84
DKAch05a17474.t1	31.0848	45.3047	0.686128	0.0392518	AT1G75080.1	Brassinosteroid signalling positive regulator (BZR1) family protein	1.47e-88
DKAch02a08010.t1	9.63767	14.1071	0.683178	0.0265531	No hits found
DKAch04a31255.t1	2.27448	3.3406	0.680861	0.0393009	AT1G74160.1	0	1.68e-139
DKAch15x13937.t1	2.63471	3.87332	0.680221	0.0372971	AT1G44446.1	Pheophorbide a oxygenase family protein with Rieske [2Fe-2S] domain	0
DKAch05a14983.t1	3.17223	4.67671	0.678304	0.0258995	No hits found
DKAch06a19851.t1	29.7896	44.1037	0.675444	0.0332956	AT1G29000.1	Heavy metal transport/detoxification superfamily protein	1.03e-09
DKAch02a09148.t1	7.5167	11.1365	0.674959	0.0489827	AT1G31470.1	Major facilitator superfamily protein	4.75e-70
DKAch03a24934.t1	41.5442	61.6748	0.673601	0.0476764	AT1G29230.1	CBL-interacting protein kinase 18	0
DKAch05a14873.t1	3.55155	5.27549	0.673217	0.0311951	AT1G62050.1	Ankyrin repeat family protein	0
DKAch01a02802.t1	18.7966	27.9243	0.673125	0.027864	AT1G47530.1	MATE efflux family protein	5.98e-48
DKAch01a02527.t1	6.01312	8.94329	0.672361	0.0472231	AT2G18750.1	Calmodulin-binding protein	1.34e-93
DKAch03a24938.t1	5.53622	8.23686	0.672127	0.0334575	AT1G06390.1	GSK3/SHAGGY-like protein kinase 1	0
DKAch05a15760.t1	3.03224	4.51975	0.670885	0.0351511	AT1G20510.1	OPC-8:0 CoA ligase1	0
DKAch10a18102.t1	8.20586	12.2544	0.669626	0.0232914	No hits found
DKAch06a19975.t1	22.7146	34.1434	0.665271	0.0437993	No hits found
DKAch08a33242.t1	2.38261	3.58222	0.665123	0.0328841	AT2G16400.1	BEL1-like homeodomain 7	2.39e-39
DKAch03a26237.t1	17.7578	26.7551	0.663716	0.00512987	AT1G69010.1	BES1-interacting Myc-like protein 2	1.32e-68
DKAch02a08828.t1	4.43272	6.68076	0.663505	0.00375938	AT1G60030.1	nucleobase-ascorbate transporter 7	2.2e-103
DKAch12a27881.t1	13.262	20.129	0.658854	0.0188122	No hits found
DKAch07a34747.t1	29.0683	44.1535	0.658345	0.0117396	AT1G23160.1	Auxin-responsive GH3 family protein	2.07e-99
DKAch03a26206.t1	4.26765	6.51648	0.654901	0.0495496	AT1G18610.1	Galactose oxidase/kelch repeat superfamily protein	0
DKAch12a26822.t2	6.21503	9.52026	0.652821	0.0339023	AT1G60990.1	Glycine cleavage T-protein family	0
DKAch15x14636.t1	8.20068	12.59	0.651366	0.00981999	AT1G69780.1	Homeobox-leucine zipper protein family	1.11e-36
DKAch03a23661.t1	7.89185	12.1241	0.650922	0.047416	AT2G33210.1	heat shock protein 60-2	0
DKAch04a30979.t3	1.65748	2.54862	0.650341	0.032411	No hits found
DKAch10a19250.t1	3.55697	5.4718	0.650055	0.0191341	AT2G26650.1	K+ transporter 1	0
DKAch10a18320.t1	7.26088	11.1942	0.64863	0.015163	No hits found
DKAch07a35054.t1	4.8363	7.4851	0.646124	0.0171563	AT1G14830.1	DYNAMIN-like 1C	0
DKAch15x14403.t1	6.69397	10.4164	0.642637	0.0189187	AT1G50270.1	Pentatricopeptide repeat (PPR) superfamily protein	5.77e-97
DKAch01a02486.t1	13.0349	20.3393	0.640874	0.0412642	No hits found
DKAch05a15707.t1	3.88049	6.06731	0.639573	0.0230762	AT1G42550.1	plastid movement impaired1	0
DKAch06a21025.t1	3.26489	5.11985	0.637693	0.020793	AT1G54090.1	exocyst subunit exo70 family protein D2	4.66e-101
DKAch01a01902.t1	13.0178	20.4647	0.636108	0.0446791	AT2G22870.1	P-loop containing nucleoside triphosphate hydrolases superfamily protein	9.26e-78
DKAch07a34812.t1	1.58766	2.51386	0.631563	0.0336699	AT2G45900.1	Phosphatidylinositol N-acetyglucosaminlytransferase subunit P-related	4.04e-44
DKAch12a28347.t1	14.3403	22.7261	0.631004	0.0113344	AT2G17840.1	Senescence/dehydration-associated protein-related	2.42e-157
DKAch01a02939.t1	3.17349	5.03141	0.630736	0.0430837	AT1G65630.1	DegP protease 3	0
DKAch15y12450.t1	8.15437	12.9469	0.629831	0.0135093	AT1G69780.1	Homeobox-leucine zipper protein family	1.73e-36
DKAch13a04288.t1	7.68037	12.2028	0.629392	0.0317655	AT1G60620.1	RNA polymerase I subunit 43	0
DKAch01a02154.t1	3.6322	5.77676	0.628761	0.0221597	AT2G16390.1	SNF2 domain-containing protein / helicase domain-containing protein	0
DKAch07a35395.t1	68.015	108.189	0.628667	0.00152865	AT2G32910.1	DCD (Development and Cell Death) domain protein	1.35e-17
DKAch04a31612.t1	10.1252	16.1148	0.628317	0.0127432	AT2G30590.1	WRKY DNA-binding protein 21	4.2e-41
DKAch03a24325.t1	6.13419	9.77494	0.627543	0.00800289	AT2G45910.1	U-box domain-containing protein kinase family protein	7.25e-08
DKAch09a30769.t1	2.83276	4.53743	0.62431	0.0150611	AT1G24130.1	Transducin/WD40 repeat-like superfamily protein	2.15e-139
DKAch15y10267.t2	2.98121	4.79777	0.621375	0.0398661	AT1G70810.1	Calcium-dependent lipid-binding (CaLB domain) family protein	3.9e-11
DKAch12a28382.t1	2.81845	4.53618	0.621327	0.00818472	No hits found
DKAch09a28970.t1	7.26957	11.7765	0.617296	0.0239256	AT2G42080.1	Chaperone DnaJ-domain superfamily protein	4.76e-69
DKAch13a03753.t1	3.69613	5.99555	0.616479	0.0202081	AT2G40460.1	Major facilitator superfamily protein	7.71e-167
DKAch14a23307.t1	2.93122	4.78664	0.612375	0.0494697	AT2G18090.1	PHD finger family protein / SWIB complex BAF60b domain-containing protein / GYF domain-containing protein	2.16e-45
DKAch05a15283.t1	7.06568	11.5596	0.611241	0.0485801	AT1G53530.1	Peptidase S24/S26A/S26B/S26C family protein	1.03e-35
DKAch15y12443.t1	98.8207	161.675	0.611231	0.0496967	No hits found
DKAch02a10017.t1	3.21418	5.31677	0.604536	0.00777484	AT2G16990.1	Major facilitator superfamily protein	9.03e-61
DKAch11a06680.t1	7.64148	12.6611	0.603542	0.0418566	No hits found
DKAch02a09861.t1	10.3998	17.3186	0.600498	0.0265651	AT2G21210.1	SAUR-like auxin-responsive protein family	2.47e-16
DKAch02a10117.t1	6.85386	11.4234	0.599983	0.021246	AT1G08640.1	Chloroplast J-like domain 1	1.25e-122
DKAch03a26130.t1	11.801	19.7494	0.597538	0.0486966	AT1G18720.1	Protein of unknown function (DUF962)	3.1e-60
DKAch04a31742.t1	2.89238	4.85815	0.595366	0.0227025	AT2G23760.1	BEL1-like homeodomain 4	9.58e-142
DKAch02a07825.t1	41.0579	69.2122	0.593218	0.00555007	AT2G46130.1	WRKY DNA-binding protein 43	1.9e-41
DKAch09a29912.t1	6.68273	11.2669	0.593129	0.0115235	AT2G38250.1	Homeodomain-like superfamily protein	1.3e-52
DKAch05a14915.t1	2.39855	4.05003	0.59223	0.0347795	AT1G63550.1	Receptor-like protein kinase-related family protein	8.57e-34
DKAch02a10139.t1	3.99983	6.75537	0.592097	0.00448377	AT1G14780.1	MAC/Perforin domain-containing protein	0
DKAch06a20755.t2	8.47055	14.3182	0.591592	0.0376263	AT1G04250.1	AUX/IAA transcriptional regulator family protein	1.27e-55
DKAch02a07636.t1	2.75806	4.67922	0.589427	0.00921496	AT1G70520.1	cysteine-rich RLK (RECEPTOR-like protein kinase) 2	0
DKAch09a29420.t1	2.63525	4.47546	0.588821	0.0383437	AT2G39290.1	phosphatidylglycerolphosphate synthase 1	2.35e-74
DKAch15x13582.t1	1.93418	3.28681	0.588467	0.0499576	AT1G78130.1	Major facilitator superfamily protein	0
DKAch09a29883.t1	5.97162	10.1957	0.585701	0.0220418	AT2G40370.1	laccase 5	2.48e-169
DKAch01a03444.t1	6.50059	11.1263	0.584255	0.0338942	No hits found
DKAch04a31221.t1	2.18398	3.7498	0.582426	0.0483365	No hits found
DKAch01a02091.t1	2.52576	4.34398	0.581439	0.0237282	No hits found
DKAch07a34986.t1	3.05192	5.26909	0.579211	0.0186682	AT1G02120.1	GRAM domain family protein	5.31e-168
DKAch02a07237.t1	7.02023	12.1776	0.576489	0.0467315	AT1G48230.1	nodulin MtN21 /EamA-like transporter family protein	2.04e-48
DKAch01a01343.t1	2.52242	4.38047	0.575833	0.00768779	AT1G07530.1	SCARECROW-like 14	7.97e-177
DKAch14a23419.t2	3.19128	5.57235	0.5727	0.0475114	AT2G22360.1	DNAJ heat shock family protein	0
DKAch05a14892.t1	18.2632	31.9067	0.572395	0.0224993	AT1G53540.1	HSP20-like chaperones superfamily protein	5.35e-20
DKAch02a09741.t1	20.2921	35.4755	0.572004	0.017924	AT2G46150.1	Late embryogenesis abundant (LEA) hydroxyproline-rich glycoprotein family	1.98e-17
DKAch08a34089.t1	3.9959	6.99603	0.571167	0.0318018	No hits found
DKAch13a03510.t1	20.5383	36.0755	0.569316	0.0164309	No hits found
DKAch13a04519.t1	2.83169	5.00626	0.565628	0.0206649	AT1G50600.1	scarecrow-like 5	5.48e-156
DKAch01a01427.t1	2.50004	4.42056	0.565548	0.0260489	AT2G02040.1	peptide transporter 2	0
DKAch13a03835.t1	4.6804	8.28769	0.564742	0.0127077	AT1G68940.3	Armadillo/beta-catenin-like repeat family protein	7.91e-29
DKAch04a32106.t1	16.398	29.0557	0.564364	0.0348562	AT1G76490.1	hydroxy methylglutaryl CoA reductase 1	6.37e-110
DKAch03a26533.t1	8.65966	15.3661	0.563556	0.0292836	AT1G68130.1	indeterminate(ID)-domain 14	7.52e-136
DKAch07a35263.t1	2.27119	4.05082	0.560673	0.0368844	AT2G31740.1	S-adenosyl-L-methionine-dependent methyltransferases superfamily protein	4.79e-22
DKAch06a19588.t1	4.23778	7.57416	0.559505	0.00243815	AT1G16220.1	Protein phosphatase 2C family protein	2.26e-117
DKAch09a30084.t1	3.3801	6.05644	0.558101	0.0193834	AT2G40370.1	laccase 5	4.54e-68
DKAch01a01767.t1	1.38715	2.49047	0.556984	0.0329483	AT1G15030.1	Protein of unknown function (DUF789)	1.29e-80
DKAch03a23823.t1	0.851425	1.52954	0.556655	0.0379004	AT1G11290.1	Pentatricopeptide repeat (PPR) superfamily protein	2.5e-149
DKAch03a26166.t1	4.95053	8.92228	0.554851	0.0143969	AT1G13890.1	soluble N-ethylmaleimide-sensitive factor adaptor protein 30	3.35e-98
DKAch15y11487.t1	3.55324	6.43184	0.552445	0.0124985	AT1G43710.1	Pyridoxal phosphate (PLP)-dependent transferases superfamily protein	0
DKAch01a03018.t1	2.49203	4.51715	0.551684	0.0358685	AT2G40760.1	Rhodanese/Cell cycle control phosphatase superfamily protein	0
DKAch12a27141.t1	3.70803	6.75279	0.549112	0.0432782	No hits found
DKAch15y12402.t3	1.41279	2.57731	0.548166	0.0469305	No hits found
DKAch11a06522.t1	1.19233	2.18288	0.546219	0.0408648	AT1G49610.1	F-box family protein	4.41e-12
DKAch08a33123.t2	9.77752	17.9589	0.544439	0.0312384	No hits found
DKAch03a24490.t1	9.21379	17.0608	0.540057	0.00712214	AT1G62300.1	WRKY family transcription factor	2.98e-116
DKAch09a29355.t1	2.53135	4.6966	0.538974	0.040312	AT1G06840.1	Leucine-rich repeat protein kinase family protein	1.86e-155
DKAch01a01673.t1	5.02133	9.33307	0.538015	0.00712711	AT1G48040.1	Protein phosphatase 2C family protein	5.1e-119
DKAch15x13754.t1	2.55376	4.7646	0.535986	0.0185273	AT1G77220.1	Protein of unknown function (DUF300)	0
DKAch05a16560.t1	0.797793	1.49236	0.534585	0.028686	AT1G35530.2	DEAD/DEAH box RNA helicase family protein	0
DKAch01a03341.t1	21.9496	41.0612	0.534559	0.0162946	AT1G63840.1	RING/U-box superfamily protein	1.28e-11
DKAch12a26663.t1	12.6704	23.7282	0.533981	0.0265055	No hits found
DKAch07a36457.t1	2.71998	5.09771	0.533568	0.0247037	AT1G35420.2	alpha/beta-Hydrolases superfamily protein	2.06e-18
DKAch09a29564.t1	3.76633	7.06077	0.533416	0.030293	AT2G25490.1	EIN3-binding F box protein 1	4.02e-32
DKAch02a09739.t1	101.131	190.996	0.529492	0.00105086	AT2G46150.1	Late embryogenesis abundant (LEA) hydroxyproline-rich glycoprotein family	1.96e-19
DKAch15y12096.t1	2.59496	4.91908	0.527529	0.012451	AT1G70300.1	K+ uptake permease 6	0
DKAch15x14085.t1	1.5358	2.91287	0.527247	0.0139363	AT1G77580.2	Plant protein of unknown function (DUF869)	9.15e-67
DKAch15y12329.t2	2.60515	4.96366	0.524843	0.042429	AT2G17530.1	Protein kinase superfamily protein	2.84e-107
DKAch05a15151.t3	1.46195	2.78741	0.524485	0.00639495	No hits found
DKAch15x12625.t1	17.8899	34.1285	0.524192	0.00683748	AT2G38940.1	phosphate transporter 1;4	4.74e-172
DKAch07a36599.t1	3.02258	5.78104	0.522844	0.0356058	AT1G34540.1	cytochrome P450, family 94, subfamily D, polypeptide 1	6.76e-32
DKAch03a26080.t1	3.88994	7.4533	0.521909	0.0326128	No hits found
DKAch11a05560.t1	7.80517	14.9613	0.521692	0.0322424	AT2G30860.1	glutathione S-transferase PHI 9	2e-17
DKAch05a15113.t1	3.92453	7.52417	0.52159	0.0281952	AT1G61560.1	Seven transmembrane MLO family protein	1.87e-120
DKAch10a19180.t1	182.548	349.983	0.521589	0.0161045	AT2G26720.1	Cupredoxin superfamily protein	6.2e-22
DKAch10a17591.t1	1.48425	2.84816	0.521125	0.0468506	AT2G38910.1	calcium-dependent protein kinase 20	0
DKAch06a19585.t1	4.3387	8.34002	0.520226	0.032374	AT2G03340.1	WRKY DNA-binding protein 3	1.7e-64
DKAch01a00637.t1	8.22283	15.8509	0.518762	0.0313404	No hits found
DKAch03a24330.t2	1.76847	3.40951	0.518687	0.0422918	AT1G67900.1	Phototropic-responsive NPH3 family protein	2e-129
DKAch02a08881.t1	0.593442	1.14501	0.518283	0.0425089	AT2G34710.1	Homeobox-leucine zipper family protein / lipid-binding START domain-containing protein	0
DKAch13a04038.t1	6.28427	12.1311	0.51803	0.0451678	AT1G73370.1	sucrose synthase 6	0
DKAch03a24061.t1	9.20953	17.9498	0.513071	0.044522	No hits found
DKAch07a34868.t1	3.32723	6.50181	0.511739	0.0404437	AT1G12600.1	UDP-N-acetylglucosamine (UAA) transporter family	0
DKAch02a08437.t1	9.79404	19.1418	0.511657	0.0261824	AT1G13740.1	ABI five binding protein 2	1.3e-37
DKAch14a22632.t1	6.62537	12.9491	0.511649	0.0199122	AT2G43280.1	Far-red impaired responsive (FAR1) family protein	3.92e-89
DKAch10a17819.t1	9.82802	19.4237	0.505981	0.000129076	AT1G13340.1	Regulator of Vps4 activity in the MVB pathway protein	2.85e-66
DKAch02a07527.t1	14.3365	28.3367	0.505935	0.0280265	AT1G59700.1	glutathione S-transferase TAU 16	2.1e-10
DKAch01a02701.t1	1.15845	2.30564	0.502441	0.0387861	AT1G35910.1	Haloacid dehalogenase-like hydrolase (HAD) superfamily protein	3.63e-104
DKAch04a30957.t1	4.01043	8.02819	0.499543	0.00279021	AT1G12990.1	beta-1,4-N-acetylglucosaminyltransferase family protein	0
DKAch12a26887.t1	6.94111	13.9244	0.498486	0.00906815	AT1G72200.1	RING/U-box superfamily protein	9.06e-67
DKAch09a29229.t1	2.61571	5.31549	0.492093	0.0141536	AT2G40850.1	phosphoinositide 4-kinase gamma 1	3.18e-137
DKAch10a17581.t1	10.7703	21.9124	0.491516	0.0303325	No hits found
DKAch01a02859.t1	2.39278	4.87243	0.491086	0.0272762	No hits found
DKAch12a28662.t1	1.21031	2.47744	0.488533	0.0440833	AT1G49780.1	plant U-box 26	0
DKAch01a01006.t1	1.64771	3.37669	0.487967	0.0335313	AT1G68460.1	isopentenyltransferase 1	2.42e-12
DKAch02a08765.t1	5.3471	10.9653	0.487637	0.0479396	AT1G80780.3	Polynucleotidyl transferase, ribonuclease H-like superfamily protein	3.58e-92
DKAch02a09575.t1	3.28754	6.74252	0.487584	0.0112686	AT1G15710.1	prephenate dehydrogenase family protein	3.58e-74
DKAch11a05595.t2	2.10205	4.32096	0.486477	0.00389679	AT1G54220.1	Dihydrolipoamide acetyltransferase, long form protein	2.79e-26
DKAch15x14175.t2	7.39857	15.2984	0.483618	0.0245749	AT1G22050.1	membrane-anchored ubiquitin-fold protein 6 precursor	1.76e-45
DKAch15x12883.t1	8.99464	18.6069	0.483404	0.00397827	AT1G14160.1	Uncharacterised protein family (UPF0497)	1.17e-11
DKAch10a18399.t1	1.63775	3.41665	0.479343	0.0446615	AT1G73880.1	UDP-glucosyl transferase 89B1	5.94e-49
DKAch03a25349.t1	1.69923	3.54631	0.479154	0.0290344	AT1G30760.1	FAD-binding Berberine family protein	0
DKAch15x13724.t1	3.60926	7.56691	0.476979	0.0312399	AT1G43710.1	Pyridoxal phosphate (PLP)-dependent transferases superfamily protein	0
DKAch10a18927.t1	1.59137	3.33774	0.47678	0.0248314	AT2G18650.1	RING/U-box superfamily protein	5.22e-89
DKAch03a26528.t1	0.499783	1.05242	0.474888	0.0369933	AT1G11290.1	Pentatricopeptide repeat (PPR) superfamily protein	3.26e-163
DKAch13a03636.t1	3.66018	7.70886	0.474801	0.047014	No hits found
DKAch07a35003.t1	7.98849	16.8421	0.474316	0.04161	AT1G55190.1	PRA1 (Prenylated rab acceptor) family protein	4.27e-10
DKAch07a35121.t1	30.0632	63.6248	0.472507	0.0126249	No hits found
DKAch01a02070.t1	13.0283	27.5748	0.472472	0.012596	AT2G42850.1	cytochrome P450, family 718	5.92e-87
DKAch01a01128.t1	0.728172	1.54293	0.471943	0.0443133	No hits found
DKAch04a31345.t1	6.61896	14.1632	0.467333	0.0471893	No hits found
DKAch12a27357.t1	7.53356	16.1896	0.465334	0.00999292	No hits found
DKAch03a23918.t1	0.902051	1.94774	0.463127	0.00992806	AT1G04400.2	cryptochrome 2	2.47e-45
DKAch12a27816.t1	2.39371	5.17027	0.462976	0.0276139	AT2G46400.1	WRKY DNA-binding protein 46	1.53e-37
DKAch04a32177.t1	0.951938	2.06025	0.462049	0.0239132	AT1G73360.1	homeodomain GLABROUS 11	0
DKAch12a28078.t3	0.707957	1.53326	0.461734	0.0104823	AT1G42540.1	glutamate receptor 3.3	0
DKAch04a31406.t1	6.10775	13.2579	0.460688	0.0196032	AT1G49000.1	0	3.43e-11
DKAch11a07159.t1	67.6707	147.074	0.460113	0.00133594	No hits found
DKAch15x14704.t1	2.96119	6.46946	0.457719	0.00948575	No hits found
DKAch06a19707.t1	2.41163	5.31236	0.453965	0.00434729	AT1G34320.1	Protein of unknown function (DUF668)	1.58e-24
DKAch07a36022.t1	5.00117	11.093	0.450839	0.00699459	AT2G44840.1	ethylene-responsive element binding factor 13	5.25e-17
DKAch06a19587.t1	5.18125	11.5303	0.449362	0.000800349	AT1G24480.1	S-adenosyl-L-methionine-dependent methyltransferases superfamily protein	2.51e-24
DKAch10a17653.t1	45.1169	100.758	0.447777	0.000164864	AT2G35460.1	Late embryogenesis abundant (LEA) hydroxyproline-rich glycoprotein family	1.7e-43
DKAch14a23168.t1	20.8345	46.6543	0.446571	0.0182498	AT2G16230.1	O-Glycosyl hydrolases family 17 protein	1.15e-122
DKAch05a16768.t1	1.87144	4.19792	0.445803	0.0385743	AT1G34420.1	leucine-rich repeat transmembrane protein kinase family protein	0
DKAch05a17441.t1	4.22821	9.50503	0.444839	7.0297e-05	AT2G16250.1	Leucine-rich repeat protein kinase family protein	0
DKAch13a05134.t1	4.27218	9.63344	0.443474	0.0218726	No hits found
DKAch02a09068.t1	3.32001	7.50476	0.442387	0.0271613	AT2G38090.1	Duplicated homeodomain-like superfamily protein	8.65e-97
DKAch02a07677.t1	11.1697	25.354	0.440548	0.0249062	No hits found
DKAch05a14942.t1	2.11508	4.80168	0.440487	0.0440696	AT1G55890.1	Tetratricopeptide repeat (TPR)-like superfamily protein	1.04e-128
DKAch02a10109.t1	4.5215	10.2708	0.440228	0.0460721	No hits found
DKAch13a05056.t1	0.848626	1.93162	0.439334	0.0414673	AT1G74580.1	Pentatricopeptide repeat (PPR) superfamily protein	5.73e-40
DKAch12a27134.t1	8.34971	19.0107	0.439211	0.00242656	AT1G67020.1	0	2.9e-06
DKAch12a28227.t1	1.50582	3.45539	0.43579	0.0195024	AT1G76160.1	SKU5 similar 5	0
DKAch05a15692.t1	1.95119	4.48445	0.435101	0.00140206	AT1G76430.1	phosphate transporter 1;9	7.18e-179
DKAch03a26023.t1	1.86625	4.28981	0.435043	0.00296617	AT1G05680.1	Uridine diphosphate glycosyltransferase 74E2	1.35e-84
DKAch12a27211.t1	2.42947	5.58501	0.434998	0.0426374	No hits found
DKAch09a29782.t1	1.26414	2.91533	0.433617	0.0317507	No hits found
DKAch07a36526.t1	1.49171	3.44979	0.432404	0.0347425	AT1G35140.1	Phosphate-responsive 1 family protein	2.88e-08
DKAch02a09747.t1	4.27743	9.89623	0.432228	0.0373563	No hits found
DKAch03a23568.t1	10.017	23.1954	0.431851	0.025157	AT1G17420.1	lipoxygenase 3	0
DKAch03a25302.t1	0.778296	1.80463	0.431277	0.0205794	AT1G27120.1	Galactosyltransferase family protein	0
DKAch04a31390.t1	1.23544	2.8882	0.427755	0.0180631	AT2G31800.1	Integrin-linked protein kinase family	2e-67
DKAch08a34014.t1	5.28225	12.3539	0.427577	0.00330887	AT1G33030.1	O-methyltransferase family protein	7.03e-48
DKAch10a18980.t1	0.675821	1.5899	0.42507	0.0059729	AT1G11290.1	Pentatricopeptide repeat (PPR) superfamily protein	0
DKAch14a22477.t1	0.626262	1.47756	0.423847	0.0464084	AT1G67900.1	Phototropic-responsive NPH3 family protein	0
DKAch15y12367.t1	4.40214	10.4381	0.421738	0.0412071	AT1G65700.3	Small nuclear ribonucleoprotein family protein	3.03e-38
DKAch01a02697.t1	3.00819	7.20304	0.417628	0.0133537	No hits found
DKAch03a26463.t1	2.69714	6.47271	0.416693	0.0362487	No hits found
DKAch02a10077.t1	2.98183	7.16095	0.416401	0.0495057	AT1G65090.2	0	1.54e-12
DKAch04a31044.t1	1.41123	3.3926	0.415974	0.0359636	AT1G23980.1	RING/U-box superfamily protein	2.76e-66
DKAch03a26137.t1	0.67577	1.62738	0.415252	0.0431438	AT1G74400.1	Tetratricopeptide repeat (TPR)-like superfamily protein	2.26e-149
DKAch01a01388.t1	3.8016	9.17941	0.414145	0.00104642	No hits found
DKAch03a26299.t1	1.60594	3.87918	0.413989	0.0199637	AT1G48960.1	Adenine nucleotide alpha hydrolases-like superfamily protein	7.07e-64
DKAch09a30497.t1	1.31076	3.17727	0.412543	0.0237693	No hits found
DKAch15y11029.t1	1.80169	4.36812	0.412463	0.00322267	AT1G45207.2	Remorin family protein	9.43e-108
DKAch12a27513.t2	1.00572	2.43996	0.412187	0.0392505	AT2G46480.1	galacturonosyltransferase 2	0
DKAch11a05972.t1	1.34106	3.27769	0.409148	0.0401997	No hits found
DKAch05a15368.t1	0.741043	1.81586	0.408095	0.0402912	AT1G30320.1	Remorin family protein	1.72e-144
DKAch15x13968.t1	1.71356	4.20825	0.407191	0.0454111	No hits found
DKAch10a19024.t1	3.89932	9.60724	0.405873	0.0223716	No hits found
DKAch07a34740.t1	2.63651	6.49824	0.405727	0.048463	AT1G01420.1	UDP-glucosyl transferase 72B3	0
DKAch09a30469.t1	9.55812	23.7204	0.40295	0.00528982	AT1G08080.1	alpha carbonic anhydrase 7	2.06e-30
DKAch02a09918.t1	3.09369	7.68723	0.402446	0.0494124	No hits found
DKAch14a22633.t1	1.60996	4.0486	0.397659	0.00858352	AT1G18170.1	FKBP-like peptidyl-prolyl cis-trans isomerase family protein	1.85e-06
DKAch15y11337.t1	0.510369	1.30019	0.392534	0.0347392	AT1G35830.1	VQ motif-containing protein	2.61e-16
DKAch09a30586.t1	1.03596	2.64552	0.391591	0.0177114	No hits found
DKAch11a05439.t1	1.83558	4.69371	0.391071	0.0208114	AT1G66740.1	ASF1 like histone chaperone	1.15e-103
DKAch10a19089.t1	3.79512	9.73112	0.389998	0.0156847	No hits found
DKAch05a15160.t2	5.11814	13.1561	0.38903	0.01452	AT1G26480.1	general regulatory factor 12	9.63e-143
DKAch01a03079.t1	5.2749	13.6689	0.385905	0.0427764	No hits found
DKAch14a23204.t1	1.00337	2.62685	0.381967	0.0257256	AT1G23380.2	KNOTTED1-like homeobox gene 6	1.3e-82
DKAch14a22506.t1	1.00626	2.6689	0.37703	0.0457326	No hits found
DKAch14a22463.t1	1.14745	3.07312	0.373383	0.0442661	AT1G67856.1	RING/U-box superfamily protein	5.16e-26
DKAch15y12051.t1	1.69245	4.56352	0.370865	0.0428903	No hits found
DKAch02a07980.t1	2.45445	6.6946	0.366632	0.00423536	AT1G62740.1	stress-inducible protein, putative	1.82e-07
DKAch12a28802.t1	1.31061	3.59507	0.364556	0.000130586	AT1G09970.2	Leucine-rich receptor-like protein kinase family protein	0
DKAch04a31770.t1	1.46457	4.01985	0.364334	0.0278722	AT1G07750.1	RmlC-like cupins superfamily protein	5.04e-08
DKAch05a15592.t1	9.41572	25.9399	0.362982	0.000334203	No hits found
DKAch01a02354.t1	1.84381	5.09912	0.361593	0.00645483	No hits found
DKAch12a26718.t1	0.871057	2.41049	0.361361	0.00535161	AT1G10280.1	Core-2/I-branching beta-1,6-N-acetylglucosaminyltransferase family protein	6.39e-172
DKAch12a27287.t1	1.41835	3.94321	0.359693	0.00169751	AT1G02205.3	Fatty acid hydroxylase superfamily	0
DKAch05a16020.t1	2.98777	8.3132	0.359401	0.0305348	No hits found
DKAch05a14952.t1	0.74212	2.09351	0.354486	0.000432724	AT1G65790.1	receptor kinase 1	0
DKAch09a30212.t1	1.40936	3.99317	0.352944	0.00579337	AT2G37630.1	myb-like HTH transcriptional regulator family protein	8.14e-121
DKAch10a19503.t1	0.898209	2.54927	0.35234	0.0101955	AT2G42850.1	cytochrome P450, family 718	9e-68
DKAch02a10051.t1	3.07927	8.78103	0.350673	0.000139729	No hits found
DKAch09a30300.t1	2.0597	5.91586	0.348167	4.73089e-06	AT1G07725.1	exocyst subunit exo70 family protein H6	6.31e-124
DKAch14a22270.t1	6.85498	19.7167	0.347675	0.00817885	No hits found
DKAch10a18853.t1	1.68966	4.89934	0.344875	0.00656735	No hits found
DKAch05a15198.t1	0.687009	2.00319	0.342957	0.00631965	AT2G02480.1	AAA-type ATPase family protein	1.83e-99
DKAch09a29348.t1	0.841799	2.48222	0.339132	0.0169411	AT1G62981.1	Protein of unknown function (DUF1191)	2.21e-21
DKAch06a20545.t1	0.610397	1.81069	0.337107	0.0458138	AT1G62710.1	beta vacuolar processing enzyme	8.56e-159
DKAch02a09102.t1	1.75676	5.22144	0.336451	0.0105461	No hits found
DKAch02a08507.t1	2.68211	8.05202	0.333097	0.028321	AT1G14060.1	GCK domain-containing protein	5.28e-29
DKAch01a01249.t1	1.09736	3.31146	0.331381	0.036951	No hits found
DKAch07a36691.t1	1.74418	5.27408	0.330708	0.0177613	No hits found
DKAch05a16338.t1	2.92613	8.93652	0.327435	0.0130569	No hits found
DKAch06a20586.t1	0.405397	1.24044	0.326818	0.00968931	AT1G72300.1	Leucine-rich receptor-like protein kinase family protein	0
DKAch15y11053.t1	0.770669	2.36058	0.326475	0.0119519	AT2G30590.1	WRKY DNA-binding protein 21	5.52e-38
DKAch02a08139.t2	0.48726	1.49562	0.325792	0.0348461	No hits found
DKAch15y12184.t1	0.702531	2.15768	0.325596	0.00728133	AT1G78930.1	Mitochondrial transcription termination factor family protein	3.81e-29
DKAch07a36859.t1	0.646199	1.9883	0.325	0.0394977	AT2G04850.1	Auxin-responsive family protein	9.27e-12
DKAch07a36351.t1	0.33979	1.05179	0.32306	0.0448325	AT1G28440.1	HAESA-like 1	0
DKAch01a00547.t1	2.17255	6.77492	0.320676	0.0421116	No hits found
DKAch13a03750.t1	2.04487	6.44123	0.317466	0.0338504	No hits found
DKAch10a17627.t1	2.11308	6.73191	0.31389	0.00611227	No hits found
DKAch06a20872.t1	0.443826	1.41914	0.312742	0.012188	AT1G18390.2	Protein kinase superfamily protein	1.41e-160
DKAch09a29337.t1	3.67942	11.7789	0.312373	0.0287292	AT2G43290.1	Calcium-binding EF-hand family protein	5.2e-28
DKAch01a00915.t1	1.07726	3.4514	0.312122	0.00239667	No hits found
DKAch03a25792.t1	0.46752	1.49923	0.311841	0.0152563	AT1G08070.1	Tetratricopeptide repeat (TPR)-like superfamily protein	0
DKAch08a33406.t1	1.68362	5.45943	0.308388	0.0385488	No hits found
DKAch01a02360.t1	1.34127	4.38154	0.306118	0.00231078	AT1G52870.2	Peroxisomal membrane 22 kDa (Mpv17/PMP22) family protein	3.27e-18
DKAch13a03761.t1	1.80093	5.89186	0.305663	0.00115368	AT2G40460.1	Major facilitator superfamily protein	6.73e-152
DKAch13a03610.t1	2.19031	7.29192	0.300375	0.0184752	No hits found
DKAch15x14430.t1	1.66854	5.58397	0.298809	0.0397876	No hits found
DKAch01a01266.t1	0.613033	2.05483	0.298337	0.0334003	AT1G03840.1	C2H2 and C2HC zinc fingers superfamily protein	1.67e-24
DKAch04a31295.t1	1.68875	5.76637	0.292861	0.048145	No hits found
DKAch14a23296.t1	1.85941	6.4152	0.289844	0.0266215	No hits found
DKAch09a29668.t1	5.18418	17.9969	0.28806	0.000654864	No hits found
DKAch13a03862.t1	0.535798	1.89018	0.283465	0.0468503	No hits found
DKAch11a06454.t1	4.61713	16.2886	0.283458	0.0256346	No hits found
DKAch15x13627.t1	0.398734	1.41456	0.281878	0.0262645	No hits found
DKAch14a22389.t1	0.419293	1.54242	0.27184	0.0496064	No hits found
DKAch01a02712.t1	1.25122	4.66792	0.268046	0.0353609	No hits found
DKAch11a05499.t1	0.293086	1.09489	0.267686	0.0156154	No hits found
DKAch02a08447.t1	0.817348	3.06128	0.266996	0.0434978	AT1G26480.1	general regulatory factor 12	2.54e-161
DKAch09a29218.t1	1.81931	6.83438	0.2662	0.013683	No hits found
DKAch04a31109.t1	1.23353	4.63587	0.266085	0.0284049	No hits found
DKAch12a27062.t1	2.71813	10.2694	0.264682	0.00429071	No hits found
DKAch13a05298.t1	1.3039	4.96288	0.26273	0.038475	No hits found
DKAch15x13461.t1	0.546129	2.08609	0.261796	0.0306646	No hits found
DKAch07a35161.t1	0.430708	1.65764	0.259832	0.0212877	AT1G20550.1	O-fucosyltransferase family protein	1.93e-71
DKAch08a34178.t1	0.650854	2.53445	0.256803	0.0261658	No hits found
DKAch07a35201.t2	0.58547	2.28371	0.256368	0.025329	No hits found
DKAch05a15131.t1	1.56484	6.13661	0.255001	0.00386516	AT2G26180.1	IQ-domain 6	8.42e-37
DKAch12a26721.t1	1.98562	7.93093	0.250364	0.00641807	No hits found
DKAch02a07897.t1	0.298627	1.20189	0.248464	0.0445021	AT1G28070.1	0	1.13e-33
DKAch09a30477.t1	0.250409	1.01786	0.246016	0.0448434	No hits found
DKAch09a29622.t1	0.390112	1.60105	0.24366	0.0295805	AT1G33840.1	Protein of unknown function (DUF567)	6.16e-60
DKAch11a05677.t1	0.828127	3.41112	0.242773	0.000266032	AT1G49160.2	Protein kinase superfamily protein	5.39e-117
DKAch01a00766.t1	0.270283	1.15391	0.234233	0.0260547	AT1G50570.1	Calcium-dependent lipid-binding (CaLB domain) family protein	6.23e-80
DKAch08a33359.t1	0.327277	1.40182	0.233465	0.0237778	No hits found
DKAch06a19654.t2	0.232332	1.01344	0.229251	0.00375244	No hits found
DKAch15y12219.t1	0.837708	3.67205	0.228131	0.0478942	No hits found
DKAch09a30735.t1	0.317045	1.39273	0.227643	0.00125061	AT1G05670.1	Pentatricopeptide repeat (PPR-like) superfamily protein	0
DKAch07a35321.t1	0.634733	2.80453	0.226324	0.0365955	No hits found
DKAch03a26537.t1	1.11073	4.9772	0.223163	0.0267912	No hits found
DKAch05a14918.t1	0.418147	1.89331	0.220855	0.0311667	AT1G61750.1	Receptor-like protein kinase-related family protein	4.6e-14
DKAch15y11580.t1	0.28045	1.27148	0.220569	0.0242298	AT1G21650.3	Preprotein translocase SecA family protein	3.69e-70
DKAch05a17428.t2	0.230381	1.10632	0.208241	0.0359603	AT1G47270.1	tubby like protein 6	2.68e-163
DKAch06a20338.t1	1.30059	6.36224	0.204424	0.0177322	No hits found
DKAch13a03946.t1	0.628553	3.1207	0.201414	0.013108	AT1G07940.1	GTP binding Elongation factor Tu family protein	9.06e-16
DKAch10a19094.t1	0.207953	1.03784	0.200371	0.0271623	No hits found
DKAch01a00354.t1	0.504836	2.60306	0.19394	0.0391802	AT1G51110.1	Plastid-lipid associated protein PAP / fibrillin family protein	6.76e-17
DKAch11a05705.t1	0.95041	4.93496	0.192587	0.00506103	No hits found
DKAch08a33195.t1	0.634004	3.44116	0.184241	0.0455316	No hits found
DKAch01a01139.t1	1.43956	7.85599	0.183244	0.00108664	AT1G53540.1	HSP20-like chaperones superfamily protein	1.37e-63
DKAch03a26573.t1	0.293954	1.62313	0.181104	0.0342956	No hits found
DKAch01a00805.t1	0.606586	3.49215	0.1737	0.003423	No hits found
DKAch11a07019.t1	0.623766	3.7388	0.166836	0.0246916	No hits found
DKAch02a08494.t1	0.383234	2.3264	0.164732	0.0325653	No hits found
DKAch04a31970.t1	7.81503	47.561	0.164316	0.00419663	AT1G22990.1	Heavy metal transport/detoxification superfamily protein	7.6e-55
DKAch05a15172.t1	0.472738	2.93431	0.161107	0.000175935	AT1G29230.1	CBL-interacting protein kinase 18	0
DKAch02a09391.t1	0.432817	2.86473	0.151085	0.0450503	No hits found
DKAch13a04753.t1	0.994115	6.6581	0.149309	0.0263177	No hits found
DKAch14a23407.t1	0.767316	5.75955	0.133225	0.00350939	No hits found
DKAch02a07265.t1	0.133807	1.00608	0.132998	0.0266363	AT1G02570.1	0	2.04e-10
DKAch07a34942.t1	2.9335	22.6641	0.129434	0.00505872	AT2G45080.1	cyclin p3;1	1.48e-114
DKAch13a05105.t1	0.281951	2.21572	0.12725	0.0419154	No hits found
DKAch13a05209.t1	0.352438	2.80614	0.125596	0.0209007	No hits found
DKAch01a01711.t1	0.349881	2.87159	0.121842	0.0239459	No hits found
DKAch02a07291.t1	0.848692	7.01169	0.12104	0.0276743	AT1G35140.1	Phosphate-responsive 1 family protein	2.38e-50
DKAch06a21677.t1	0.275054	2.2837	0.120442	0.0188362	AT1G10586.1	basic helix-loop-helix (bHLH) DNA-binding superfamily protein	1.66e-12
DKAch03a25715.t1	0.196657	1.6675	0.117936	0.0201889	No hits found
DKAch08a33215.t1	0.246707	2.19393	0.11245	0.0325393	No hits found
DKAch05a15790.t1	0.226795	2.06639	0.109754	0.0345256	No hits found
DKAch15x14567.t1	0.152029	1.43581	0.105884	0.015665	AT2G37640.1	Barwin-like endoglucanases superfamily protein	7.44e-93
DKAch12a28004.t1	0.118895	1.16793	0.1018	0.0484078	No hits found
DKAch07a36848.t1	0.254665	2.52728	0.100767	0.00560639	No hits found
DKAch01a00934.t1	0.205589	2.05738	0.0999278	0.0351468	No hits found
DKAch10a18286.t1	0.263154	2.67041	0.0985443	0.0294283	No hits found
DKAch03a23759.t1	0.114775	1.17923	0.09733	0.0103413	AT1G03430.1	histidine-containing phosphotransfer factor 5	4.97e-21
DKAch02a07996.t1	0.15641	1.63872	0.0954465	0.0190464	No hits found
DKAch06a19752.t1	0.23779	2.52246	0.0942691	0.0336302	No hits found
DKAch10a17626.t1	0.177184	1.94567	0.0910654	0.029566	AT1G08440.1	Aluminium activated malate transporter family protein	2.16e-16
DKAch01a01715.t1	0.197213	2.22459	0.0886513	0.0253086	No hits found
DKAch06a20056.t1	0.135182	1.5411	0.0877179	0.0293541	No hits found
DKAch09a30760.t1	0.20347	2.32161	0.0876416	0.0383532	AT1G24170.1	Nucleotide-diphospho-sugar transferases superfamily protein	2.12e-29
DKAch09a29871.t1	0.123353	1.52575	0.0808475	0.0289934	No hits found
DKAch11a05607.t1	0.103333	1.28406	0.0804732	0.0280263	No hits found
DKAch13a04343.t1	0.0978268	1.26036	0.0776181	0.0010822	AT1G55920.1	serine acetyltransferase 2;1	2.31e-138
DKAch11a07046.t1	0.152997	2.03566	0.075158	0.00830223	No hits found
DKAch02a09800.t1	0.165853	2.2794	0.0727619	0.0256863	AT2G46400.1	WRKY DNA-binding protein 46	1.71e-36
DKAch07a36174.t1	0.124129	1.70856	0.0726515	0.025034	No hits found
DKAch01a00403.t1	0.096921	1.40338	0.0690625	0.0139607	No hits found
DKAch12a28638.t1	0.103333	1.53566	0.0672889	0.010763	No hits found
DKAch15x12743.t1	0.199359	3.04499	0.0654713	0.0438119	No hits found
DKAch04a30952.t1	0.13246	2.06286	0.0642118	0.00921919	No hits found
DKAch14a21876.t1	0.140975	2.33205	0.0604512	0.00606111	AT1G73690.1	cyclin-dependent kinase D1;1	3.32e-17
DKAch15x14078.t1	0.270364	4.59644	0.0588202	0.000584717	No hits found
DKAch10a18752.t1	0.083006	1.52933	0.0542762	0.00566985	AT2G26190.1	calmodulin-binding family protein	7.72e-128
DKAch12a28554.t1	0.388898	9.03267	0.0430545	0.0108856	AT2G15970.1	cold regulated 413 plasma membrane 1	1.06e-73
DKAch15y12017.t1	0	1.12594	0	9.17786e-05	AT2G41330.1	Glutaredoxin family protein	3.16e-26
DKAch02a09098.t1	0	1.51968	0	0.0303684	AT2G40116.1	Phosphoinositide-specific phospholipase C family protein	5e-13
DKAch01a00347.t1	0	1.85672	0	0.00936227	AT2G16060.1	hemoglobin 1	1.77e-06
DKAch04a31058.t1	0	1.25861	0	0.0492156	AT1G75750.1	GAST1 protein homolog 1	2.41e-10
DKAch07a36120.t1	0	1.10455	0	0.0339188	AT1G22450.1	cytochrome C oxidase 6B	1.36e-41
DKAch06a21785.t1	0	2.56724	0	0.00214534	AT1G18680.1	HNH endonuclease domain-containing protein	1.27e-21
DKAch02a09715.t1	0	2.17388	0	0.000485963	AT1G12630.1	Integrase-type DNA-binding superfamily protein	6.32e-24
DKAch10a19050.t1	0	1.03666	0	0.0118601	AT1G11410.1	S-locus lectin protein kinase family protein	3.38e-37
DKAch03a24688.t1	0	2.56742	0	0.000251208	No hits found
DKAch15y10237.t1	0	3.35425	0	0.000792717	No hits found
DKAch01a01338.t1	0	3.83898	0	0.00285218	No hits found
DKAch06a21297.t1	0	2.00738	0	0.00309512	No hits found
DKAch02a07298.t1	0	1.94097	0	0.00458563	No hits found
DKAch02a09289.t1	0	1.37455	0	0.00580006	No hits found
DKAch15y11524.t1	0	1.7317	0	0.00682214	No hits found
DKAch03a26439.t1	0	1.23588	0	0.00720262	No hits found
DKAch11a05630.t1	0	1.74425	0	0.00942701	No hits found
DKAch13a04788.t1	0	1.42682	0	0.00949597	No hits found
DKAch14a22520.t1	0	1.48225	0	0.00980812	No hits found
DKAch10a18883.t1	0	1.83788	0	0.0103446	No hits found
DKAch04a31862.t1	0	1.38166	0	0.0108824	No hits found
DKAch02a10155.t1	0	1.13739	0	0.0109902	No hits found
DKAch05a16992.t1	0	1.42501	0	0.0110822	No hits found
DKAch15x14000.t1	0	1.84649	0	0.0134248	No hits found
DKAch03a23926.t1	0	1.31368	0	0.0142012	No hits found
DKAch05a17038.t1	0	1.45398	0	0.0142094	No hits found
DKAch11a06948.t1	0	1.74768	0	0.0146081	No hits found
DKAch14a23217.t1	0	1.20321	0	0.0164219	No hits found
DKAch01a00689.t1	0	1.64529	0	0.0173264	No hits found
DKAch15y10313.t1	0	1.64582	0	0.0191885	No hits found
DKAch05a16689.t1	0	1.26792	0	0.0201558	No hits found
DKAch07a35046.t1	0	1.09848	0	0.021015	No hits found
DKAch08a33521.t1	0	1.70394	0	0.0219572	No hits found
DKAch11a06598.t1	0	1.26913	0	0.0227179	No hits found
DKAch01a02546.t1	0	1.36217	0	0.022783	No hits found
DKAch06a20784.t1	0	2.03352	0	0.0231646	No hits found
DKAch10a19303.t1	0	1.4249	0	0.0254247	No hits found
DKAch02a09592.t1	0	1.54898	0	0.0276138	No hits found
DKAch02a09495.t1	0	1.22925	0	0.0276227	No hits found
DKAch07a35739.t1	0	1.41491	0	0.0281775	No hits found
DKAch07a35994.t1	0	1.69789	0	0.0281775	No hits found
DKAch09a29816.t1	0	1.44706	0	0.0281775	No hits found
DKAch07a36149.t1	0	1.17608	0	0.0301069	No hits found
DKAch03a23810.t1	0	1.58102	0	0.030111	No hits found
DKAch05a15207.t1	0	1.18576	0	0.030111	No hits found
DKAch07a34956.t1	0	1.42291	0	0.030111	No hits found
DKAch12a28757.t1	0	1.29356	0	0.030111	No hits found
DKAch14a22231.t2	0	1.60078	0	0.030111	No hits found
DKAch01a02011.t1	0	1.1124	0	0.037318	No hits found
DKAch03a25268.t1	0	1.68581	0	0.0381093	No hits found
DKAch11a06181.t1	0	1.95637	0	0.0381093	No hits found
DKAch07a36155.t1	0	2.35588	0	0.0386117	No hits found
DKAch13a04416.t1	0	1.14045	0	0.0407279	No hits found
DKAch14a22604.t1	0	1.05367	0	0.0407279	No hits found
DKAch02a08612.t1	0	1.32364	0	0.0413251	No hits found
DKAch15y10823.t1	0	1.49601	0	0.0441262	No hits found
DKAch03a25414.t1	0	1.16473	0	0.0479331	No hits found
DKAch15x14528.t1	0	1.39232	0	0.0479331	No hits found
DKAch11a06113.t1	0	1.11268	0	0.0492002	No hits found

## Sheet: Table S3
Supplementary Table 3 | List of the commonly upregulated and downregulated genes in the criteria (i) and (ii).																		1.33898	0.595366	0
																		1.20196	0.524192	0
GeneID	Criteria (i)				Criteria (ii)				TAIR annotation	Functional annotation	E value using blastx
	Average RPKMs in 10 samples of RS-F	Average RPKMs in 10 samples of C-F	Expression ratio in RS-F/C-F	P value of DEGs using DESeq2	Average RPKMs in 4 samples of RS-F	Average RPKMs in 4 samples of RS-NF	Expression ratio in RS-F/RS-NF	FDR of DEGs using paired edgeR									DKAch05a14882.t1	0.388847	1.74402	0
DKAch08a33244.t1	9.79144	0.573169	17.083	4.00292e-20	7.51768	1.12349	6.69136	8.40951e-06	AT1G73000.1	PYR1-like 3	1.6e-76
DKAch09a30591.t1	1.75419	0.104419	16.7995	0.0716343	1.95996	0	RS-F specific	0.00246368	No hits found
DKAch12a27591.t1	2.88704	0.185016	15.6043	0.0569981	3.50069	0.611374	5.72594	0.0335936	No hits found
DKAch02a08397.t1	2.31159	0.170296	13.574	0.0467373	4.04454	0.479381	8.437	0.0197692	No hits found
DKAch15y10172.t1	36.333	2.81248	12.9185	6.57657e-12	85.7537	26.6478	3.21804	0.00183594	No hits found
DKAch13a03803.t1	2.31016	0.208327	11.0891	8.42588e-06	1.92199	0.175007	10.9824	0.00901715	AT2G37740.1	zinc-finger protein 10	1.43e-11
DKAch04a31478.t1	27.2209	2.89089	9.41607	3.96341e-37	13.4606	4.56695	2.9474	0.0400856	AT2G22810.1	1-aminocyclopropane-1-carboxylate synthase 4	0
DKAch08a34611.t1	32.5269	3.91785	8.30224	9.05268e-18	30.2144	6.46069	4.67665	7.13249e-06	No hits found
DKAch11a06359.t1	8.95961	1.13279	7.90934	1.1562e-17	5.16879	1.32761	3.89332	0.000832536	AT1G03870.1	FASCICLIN-like arabinoogalactan 9	4.67e-52
DKAch04a32260.t1	380.06	49.2182	7.72193	4.95055e-22	206.843	56.9603	3.63136	0.0452478	AT1G09910.1	Rhamnogalacturonate lyase family protein	0
DKAch05a16815.t1	34.38	5.17745	6.64032	5.15573e-33	16.1881	6.25899	2.58638	7.28354e-06	AT1G22710.1	sucrose-proton symporter 2	0
DKAch02a10150.t1	39.7844	6.15046	6.46853	4.19185e-25	21.7901	7.7107	2.82595	1.52216e-05	AT1G14890.1	Plant invertase/pectin methylesterase inhibitor superfamily protein	1.02e-37
DKAch01a01472.t1	12.6655	1.98171	6.39118	2.63721e-24	9.15578	2.21222	4.13873	7.0143e-05	AT2G40116.1	Phosphoinositide-specific phospholipase C family protein	0
DKAch10a18549.t1	2.2285	0.35077	6.35316	0.0127667	2.72219	0.820568	3.31745	0.0458347	No hits found
DKAch14a22172.t1	266.503	41.98	6.34834	2.40505e-29	120.345	57.984	2.07548	2.90602e-06	AT2G39060.1	Nodulin MtN3 family protein	1.97e-60
DKAch11a06954.t1	19.4687	3.24975	5.99081	3.38683e-15	11.0069	6.71036	1.64028	0.0150099	AT1G78340.1	glutathione S-transferase TAU 22	1.29e-45
DKAch08a34122.t1	5.61893	0.939118	5.9832	3.20439e-18	2.74085	0.730337	3.75286	0.000586335	AT1G71870.1	MATE efflux family protein	1.39e-72
DKAch03a24015.t1	9.30901	1.60377	5.80446	4.81223e-07	9.25253	4.73557	1.95384	0.046484	AT2G03770.1	P-loop containing nucleoside triphosphate hydrolases superfamily protein	5.43e-22
DKAch07a36489.t1	245.642	45.6467	5.38137	1.05723e-26	181.559	69.9974	2.5938	8.87123e-07	No hits found
DKAch04a31866.t1	42.0663	7.85922	5.35247	4.00292e-20	32.7365	14.5017	2.25743	0.000190657	AT1G75390.1	basic leucine-zipper 44	6.25e-38
DKAch06a19623.t1	189.662	37.1821	5.10089	1.28233e-22	115.669	56.7477	2.03831	8.26602e-05	AT2G38240.1	2-oxoglutarate (2OG) and Fe(II)-dependent oxygenase superfamily protein	2.54e-152
DKAch01a01078.t1	1957.97	392.972	4.98247	3.03102e-08	1337.18	745.364	1.79399	0.00400389	AT1G14720.1	xyloglucan endotransglucosylase/hydrolase 28	7.19e-68
DKAch03a25745.t1	35.2569	7.18926	4.9041	4.54484e-25	22.6	13.4465	1.68073	0.0223867	AT2G25490.1	EIN3-binding F box protein 1	0
DKAch11a06960.t1	88.8245	18.46	4.81172	2.96033e-25	39.4494	27.1919	1.45078	0.0111146	AT1G30100.1	nine-cis-epoxycarotenoid dioxygenase 5	0
DKAch03a24777.t1	6.42378	1.33844	4.79947	1.79106e-09	3.81729	1.76958	2.15717	0.0329441	AT1G28310.2	Dof-type zinc finger DNA-binding family protein	4.91e-13
DKAch03a24962.t1	203.711	43.0771	4.72898	5.42893e-22	152.019	61.8223	2.45897	0.00883875	AT1G31885.1	NOD26-like intrinsic protein 3;1	3.7e-76
DKAch10a19272.t1	110.498	24.4183	4.52522	6.31333e-22	97.7671	60.3577	1.6198	0.00663203	AT1G04240.1	AUX/IAA transcriptional regulator family protein	9.41e-44
DKAch12a27233.t1	1.65136	0.381258	4.33135	0.00034027	1.19612	0.239015	5.00438	0.0146586	No hits found
DKAch15y10712.t1	71.6797	16.611	4.31519	2.42665e-21	45.753	27.2508	1.67896	0.000398528	AT1G02640.1	beta-xylosidase 2	0
DKAch06a21541.t1	55.9953	12.991	4.31031	2.15991e-19	39.9076	18.0564	2.21016	0.00176439	No hits found
DKAch08a34612.t1	142.113	33.2734	4.27106	2.03783e-18	161.276	80.8172	1.99557	0.0378358	AT1G01800.1	NAD(P)-binding Rossmann-fold superfamily protein	2.46e-68
DKAch11a06377.t1	16.0754	3.76555	4.26906	4.19919e-13	11.1598	4.74	2.35439	0.0126077	No hits found
DKAch02a07555.t1	12.7044	3.02572	4.19879	5.29828e-09	15.1668	2.69881	5.61982	0.0445272	AT1G10480.1	zinc finger protein 5	1.01e-17
DKAch09a30019.t1	38.6771	9.2283	4.19114	3.01074e-21	27.9613	13.5181	2.06843	0.0050247	AT2G38110.1	glycerol-3-phosphate acyltransferase 6	0
DKAch15x12610.t1	14.4662	3.48059	4.15626	3.55134e-13	16.4927	8.74257	1.88649	0.0207711	AT2G20630.2	PP2C induced by AVRRPM1	1.33e-29
DKAch14a23068.t1	92.5408	22.3236	4.14542	1.4588e-19	80.9768	31.629	2.56021	0.00110281	AT1G76990.1	ACT domain repeat 3	5.61e-08
DKAch15x12992.t1	51.6505	12.5376	4.11965	2.42665e-21	30.5209	19.7579	1.54474	0.000942714	AT1G02640.1	beta-xylosidase 2	0
DKAch03a25358.t1	4.77303	1.21491	3.9287	1.69252e-10	4.48236	1.26439	3.54507	0.0294415	AT1G30760.1	FAD-binding Berberine family protein	3.25e-77
DKAch11a06649.t1	7.54565	1.93694	3.89566	4.04664e-07	5.91027	2.48834	2.37519	0.0183648	No hits found
DKAch12a27082.t1	38.6764	10.0356	3.85392	3.20439e-18	37.1412	26.5583	1.39848	0.0355527	AT2G03770.1	P-loop containing nucleoside triphosphate hydrolases superfamily protein	2.95e-46
DKAch08a33816.t1	142.511	37.0092	3.8507	7.04809e-23	77.9738	64.7183	1.20482	0.0365197	AT1G07750.1	RmlC-like cupins superfamily protein	7.67e-45
DKAch04a31550.t1	3.94662	1.06755	3.69689	9.26151e-05	4.48504	1.91345	2.34396	0.0414052	No hits found
DKAch10a18734.t1	714.984	195.073	3.66521	3.11842e-06	769.114	335.743	2.29078	0.0141714	AT1G45130.1	beta-galactosidase 5	0
DKAch12a28703.t1	17.7259	4.96357	3.57121	2.84779e-10	10.2145	6.99652	1.45994	0.04647	AT1G49800.1	0	2.63e-06
DKAch14a22115.t1	75.8341	21.7233	3.49091	3.55732e-16	48.0617	38.1303	1.26046	0.0324554	AT1G23090.1	sulfate transporter 91	0
DKAch05a15326.t1	55.5622	15.9508	3.48335	2.79675e-19	25.9598	8.10374	3.20344	0.0181522	AT1G30100.1	nine-cis-epoxycarotenoid dioxygenase 5	0
DKAch04a31370.t1	3.7081	1.07321	3.45513	4.24415e-06	2.7756	1.03034	2.69387	0.00333154	AT1G10280.1	Core-2/I-branching beta-1,6-N-acetylglucosaminyltransferase family protein	1.77e-123
DKAch11a07149.t1	6.0501	1.75456	3.44821	1.88909e-06	4.35201	2.16811	2.00729	0.0440295	AT1G73700.1	MATE efflux family protein	2.79e-12
DKAch07a35060.t1	29.9495	8.78383	3.40961	5.51465e-17	22.0386	1.75638	12.5477	0.0054317	AT1G02205.3	Fatty acid hydroxylase superfamily	0
DKAch02a09585.t1	191.28	58.0076	3.2975	1.67934e-15	131.342	81.352	1.61449	0.000861564	AT1G14550.1	Peroxidase superfamily protein	2.68e-119
DKAch06a20237.t1	82.4066	25.2751	3.26039	9.83942e-14	68.729	44.9981	1.52738	0.0192341	No hits found
DKAch08a34455.t1	110.627	34.1251	3.24181	1.11529e-14	88.8997	53.7816	1.65298	0.00733764	No hits found
DKAch02a09252.t1	11.121	3.43243	3.23998	1.2026e-09	13.9681	3.4687	4.02689	0.00260624	AT2G04750.1	Actin binding Calponin homology (CH) domain-containing protein	0
DKAch08a34188.t1	17.772	5.67597	3.13109	2.02061e-14	9.44413	1.71724	5.49961	0.0319129	AT1G02800.1	cellulase 2	0
DKAch03a25029.t1	1.20173	0.392435	3.06223	0.000161306	1.25287	0.377082	3.32254	0.010057	AT1G35710.1	Protein kinase family protein with leucine-rich repeat domain	4.56e-173
DKAch10a18743.t1	12.9357	4.29644	3.0108	4.78097e-13	6.33685	3.34039	1.89704	0.00446614	AT1G75450.1	cytokinin oxidase 5	5.16e-180
DKAch08a33370.t2	3.42161	1.13679	3.00988	3.81988e-08	2.33794	1.2061	1.93843	0.0313964	AT1G69770.1	chromomethylase 3	0
DKAch08a33815.t1	250.203	83.1382	3.00949	3.46675e-17	175.953	122.73	1.43366	0.00319055	AT1G07750.1	RmlC-like cupins superfamily protein	2.46e-27
DKAch11a06913.t1	17.6258	5.8865	2.99428	2.83481e-08	15.3472	7.36681	2.08329	0.0228276	No hits found
DKAch01a01229.t1	1.19097	0.407762	2.92074	0.0216437	1.56954	0.467196	3.35949	0.00728914	AT1G72570.1	Integrase-type DNA-binding superfamily protein	5.96e-46
DKAch10a18861.t1	154.44	53.3391	2.89544	6.70661e-12	171.974	108.791	1.58077	0.00703084	AT1G65310.1	xyloglucan endotransglucosylase/hydrolase 17	1.07e-81
DKAch06a19892.t1	41.0822	14.1908	2.895	2.26104e-11	48.468	28.1713	1.72047	0.015814	AT1G76590.1	PLATZ transcription factor family protein	5.04e-68
DKAch05a15081.t1	13.4017	4.73971	2.82754	7.25447e-06	22.0079	10.4322	2.10962	0.00748569	No hits found
DKAch09a30095.t1	120.074	42.6865	2.81293	3.65611e-10	142.217	87.5069	1.62521	0.0459873	No hits found
DKAch05a17483.t1	15.6492	5.69336	2.74867	2.54927e-11	11.5119	8.22187	1.40015	0.00871267	AT1G75020.1	lysophosphatidyl acyltransferase 4	4.68e-163
DKAch01a01835.t1	4.51284	1.68595	2.67673	7.11928e-05	3.62969	1.82241	1.9917	0.0196731	AT1G02850.4	beta glucosidase 11	2.29e-173
DKAch08a32979.t1	17.6796	6.6915	2.64209	2.62849e-08	16.6714	6.52988	2.55309	0.0112836	AT2G02580.1	cytochrome P450, family 71, subfamily B, polypeptide 9	9.18e-99
DKAch12a27358.t1	88.5316	33.628	2.63268	5.66521e-11	87.6955	42.9287	2.04282	0.0290936	No hits found
DKAch13a04260.t1	67.2456	26.04	2.5824	1.83593e-11	48.8321	41.1234	1.18745	0.0195314	AT2G17880.1	Chaperone DnaJ-domain superfamily protein	6.6e-25
DKAch05a15891.t1	4.77808	1.85682	2.57326	0.000670157	2.92852	1.28936	2.27129	0.0107468	AT1G75030.1	thaumatin-like protein 3	2.35e-83
DKAch09a30821.t1	6.65639	2.59285	2.56721	0.0246263	11.4163	3.92243	2.91053	0.0208869	AT1G23750.1	Nucleic acid-binding, OB-fold-like protein	1.79e-19
DKAch03a26359.t1	3.2132	1.26185	2.54642	0.000245086	2.13547	1.0666	2.00213	0.038691	AT1G25340.1	myb domain protein 116	6.28e-77
DKAch01a01571.t1	206.811	82.7012	2.50071	3.1768e-09	189.497	138.35	1.36969	0.010663	AT2G40610.1	expansin A8	5.14e-122
DKAch01a03290.t2	1.97308	0.789796	2.49822	0.000499759	1.94312	1.26676	1.53392	0.0439244	AT1G69770.1	chromomethylase 3	0
DKAch13a04380.t1	58.251	23.577	2.47067	3.84423e-10	51.404	28.8294	1.78304	0.0241603	AT1G36390.1	Co-chaperone GrpE family protein	2.49e-06
DKAch01a00489.t1	55.3718	22.4981	2.46117	4.39073e-10	51.189	38.7075	1.32246	0.0173268	AT2G15480.1	UDP-glucosyl transferase 73B5	1.08e-53
DKAch04a32261.t1	8.51697	3.486	2.4432	4.95889e-06	8.38384	4.82705	1.73685	0.0068688	AT1G72680.1	cinnamyl-alcohol dehydrogenase	3.41e-85
DKAch05a17158.t1	177.511	72.7349	2.44052	8.53987e-10	134.272	94.9959	1.41345	0.00583672	AT1G76900.1	tubby like protein 1	0
DKAch15y11129.t1	21.6758	8.93206	2.42674	4.52543e-10	16.3964	12.5723	1.30417	0.0280267	AT1G23480.1	cellulose synthase-like A3	1.26e-123
DKAch02a09880.t1	3.98882	1.66164	2.40053	0.0315089	7.30594	1.71852	4.2513	2.11125e-07	AT1G29000.1	Heavy metal transport/detoxification superfamily protein	1.52e-12
DKAch03a25768.t1	1.73835	0.733486	2.36998	0.0581198	1.95206	0.823043	2.37177	0.0285884	AT1G64590.1	NAD(P)-binding Rossmann-fold superfamily protein	1.38e-112
DKAch11a07086.t1	14.3803	6.12445	2.34801	7.44452e-08	13.1333	6.77453	1.93863	0.0026024	AT1G53310.1	phosphoenolpyruvate carboxylase 1	0
DKAch05a14793.t1	53.5245	22.8431	2.34314	3.24286e-08	49.8562	28.9411	1.72268	0.0383357	AT2G33410.1	RNA-binding (RRM/RBD/RNP motifs) family protein	8.4e-52
DKAch01a01063.t1	88.6543	38.3647	2.31083	3.91834e-10	72.5541	54.4945	1.3314	0.00966624	AT2G28200.1	C2H2-type zinc finger family protein	3.27e-42
DKAch01a02202.t1	2.48244	1.07814	2.30252	0.0372351	3.19528	1.04075	3.07019	0.0045605	AT2G16660.1	Major facilitator superfamily protein	0
DKAch09a30097.t1	21.546	9.38471	2.29586	1.69389e-07	24.8272	10.7351	2.3127	0.0130479	AT2G33360.1	Protein of unknown function (DUF3527)	9.31e-21
DKAch02a09101.t1	347.001	152.433	2.27642	7.81625e-06	290.131	214.485	1.35269	0.0377181	No hits found
DKAch07a36008.t1	2.87264	1.27302	2.25656	0.00369235	4.0643	2.13819	1.90081	0.0282077	AT2G32950.1	Transducin/WD40 repeat-like superfamily protein	1.94e-08
DKAch03a24157.t1	2.31401	1.03186	2.24256	0.0206167	2.20723	0.955153	2.31086	0.0408912	AT1G23550.1	similar to RCD one 2	6.25e-66
DKAch03a26033.t1	109.766	49.3288	2.2252	4.02827e-08	85.8571	52.9051	1.62285	0.00400217	AT1G74920.1	aldehyde dehydrogenase 10A8	0
DKAch02a09110.t1	31.2513	14.0728	2.2207	7.31244e-09	24.5496	15.2066	1.6144	0.00058339	No hits found
DKAch01a02915.t1	73.3664	33.5081	2.18951	7.60705e-07	87.2459	60.5125	1.44178	0.0280975	No hits found
DKAch09a30195.t1	1.27095	0.582815	2.18071	0.0508901	1.27313	0.466682	2.72804	0.0394132	AT2G29130.1	laccase 2	0
DKAch05a15471.t1	33.0183	15.1445	2.18021	5.73719e-06	48.0933	32.0097	1.50246	0.0175239	AT2G34790.1	FAD-binding Berberine family protein	3.36e-125
DKAch02a08775.t1	9.54281	4.46574	2.13689	0.00017509	13.4377	3.90239	3.44346	0.00583692	AT1G08380.1	photosystem I subunit O	1.35e-39
DKAch15x12609.t1	9.03664	4.23267	2.13498	0.000337423	7.70608	3.85099	2.00106	0.00774301	AT2G33470.1	glycolipid transfer protein 1	1.13e-108
DKAch02a08526.t1	5.68613	2.6849	2.11782	2.53256e-06	6.13156	4.53427	1.35227	0.0463648	AT1G31770.1	ATP-binding cassette 14	0
DKAch10a19314.t1	39.0551	18.8731	2.06936	5.40249e-06	39.1739	19.7247	1.98603	0.0108924	No hits found
DKAch03a23508.t1	25.821	12.6205	2.04596	1.03773e-08	22.0301	15.859	1.38912	0.0139703	AT1G53840.1	pectin methylesterase 1	0
DKAch14a21825.t1	19.6941	9.6667	2.03731	5.10455e-06	18.7002	12.6533	1.4779	0.0130939	AT1G50280.1	Phototropic-responsive NPH3 family protein	1.35e-140
DKAch06a19908.t1	60.7362	30.0262	2.02277	2.0749e-05	67.2495	39.1444	1.71798	0.0292726	AT2G17530.1	Protein kinase superfamily protein	2.36e-147
DKAch09a30445.t1	191.543	94.8197	2.02008	0.000409339	269.654	141.624	1.90402	0.0195651	AT1G29000.1	Heavy metal transport/detoxification superfamily protein	3.13e-14
DKAch07a36008.t3	3.13106	1.55359	2.01538	0.0180508	4.0213	1.78562	2.25204	0.0321707	AT2G32950.1	Transducin/WD40 repeat-like superfamily protein	2.22e-08
DKAch03a23645.t1	294.433	147.185	2.00042	0.000293353	351.718	162.937	2.15861	0.00636721	AT1G55120.1	beta-fructofuranosidase 5	1.79e-83
DKAch09a30856.t1	50.4564	25.344	1.99087	1.92364e-06	44.9445	28.2252	1.59235	0.00306479	AT1G05785.1	Got1/Sft2-like vescicle transport protein family	7.26e-39
DKAch01a03212.t1	50.6314	25.475	1.9875	2.4161e-06	53.0011	37.4115	1.41671	0.0109167	AT1G64710.1	GroES-like zinc-binding dehydrogenase family protein	3.74e-22
DKAch03a23643.t1	44.569	23.1236	1.92742	7.05341e-06	32.5456	19.9838	1.6286	0.00576434	No hits found
DKAch05a15627.t1	17.4445	9.05337	1.92686	0.000208708	16.3347	11.5744	1.41128	0.036204	AT1G14310.1	Haloacid dehalogenase-like hydrolase (HAD) superfamily protein	4.67e-08
DKAch02a08845.t1	14.2158	7.49123	1.89765	0.000326812	14.1527	8.8366	1.6016	0.0136433	AT2G28200.1	C2H2-type zinc finger family protein	4.67e-49
DKAch03a24102.t1	82.417	43.6509	1.88809	3.9193e-07	66.3258	48.4213	1.36977	0.021765	No hits found
DKAch14a22028.t1	2.67291	1.43181	1.86681	0.0818588	3.19818	1.24326	2.57242	0.0368277	AT1G24620.1	EF hand calcium-binding protein family	2.45e-67
DKAch05a14912.t1	31.4947	16.9123	1.86223	0.000448734	31.7771	22.8928	1.38809	0.0170655	No hits found
DKAch05a15911.t1	54.7366	29.4245	1.86024	1.65225e-05	50.1325	34.6588	1.44646	0.0313985	AT2G38240.1	2-oxoglutarate (2OG) and Fe(II)-dependent oxygenase superfamily protein	5.97e-62
DKAch01a01428.t1	4.20933	2.27029	1.8541	0.000340948	2.95035	1.8191	1.62187	0.0101254	AT2G38080.1	Laccase/Diphenol oxidase family protein	0
DKAch03a23891.t1	115.122	62.1024	1.85375	1.42907e-06	95.4982	83.7282	1.14057	0.0476568	AT1G80440.1	Galactose oxidase/kelch repeat superfamily protein	9.78e-85
DKAch13a04038.t1	8.0641	4.3853	1.83889	1.65225e-05	6.28427	12.1311	0.51803	0.0451678	AT1G73370.1	sucrose synthase 6	0
DKAch15y10598.t1	254.486	139.926	1.81871	3.30399e-06	204.898	158.503	1.29271	0.0199077	No hits found
DKAch07a36413.t1	46.7305	25.8391	1.80852	0.00410193	66.5285	36.7677	1.80943	0.00232022	No hits found
DKAch01a01931.t1	15.0902	8.34661	1.80794	0.00720763	17.953	10.6033	1.69316	0.0412729	AT1G15520.1	pleiotropic drug resistance 12	0
DKAch04a31898.t1	18.1049	10.0637	1.79904	0.00467923	22.3931	13.1784	1.69923	0.00565203	No hits found
DKAch13a04624.t1	8.78684	4.93254	1.7814	0.000515987	8.63151	6.06604	1.42292	0.0459568	AT1G30570.1	hercules receptor kinase 2	0
DKAch05a14808.t1	22.3993	12.596	1.77828	0.00038288	21.164	10.7151	1.97516	0.00159205	AT1G62450.1	Immunoglobulin E-set superfamily protein	1.21e-91
DKAch15y10732.t1	17.4848	9.93293	1.76029	0.0407531	23.2362	11.9207	1.94923	0.0413016	No hits found
DKAch07a36513.t1	60.216	34.4321	1.74883	0.00253571	78.1986	49.0846	1.59314	0.00225536	AT1G03140.1	splicing factor Prp18 family protein	1.51e-163
DKAch01a02195.t1	3.2902	1.88521	1.74527	0.0372351	3.16056	1.669	1.89369	0.0343567	AT1G73190.1	Aquaporin-like superfamily protein	5.02e-13
DKAch07a36804.t2	6.89738	4.00168	1.72362	0.0837932	7.18245	4.57163	1.57109	0.0398992	No hits found
DKAch06a21494.t1	73.4435	43.0671	1.70533	0.00148761	98.5966	63.4397	1.55418	0.00280101	AT1G29000.1	Heavy metal transport/detoxification superfamily protein	5.45e-20
DKAch09a30758.t1	4.34956	2.55373	1.70322	0.015097	5.60789	3.13381	1.78948	0.0341743	AT1G24190.1	SIN3-like 3	0
DKAch02a09456.t1	8.79374	5.18455	1.69614	0.011087	8.97198	5.27143	1.702	0.0333876	AT1G16220.1	Protein phosphatase 2C family protein	3.48e-136
DKAch12a28919.t1	4.45113	2.66373	1.67101	0.0210594	4.82009	3.06619	1.57201	0.0474053	AT1G09240.1	nicotianamine synthase 3	1.71e-129
DKAch10a18719.t1	8.06088	4.91081	1.64146	0.0187294	6.22735	2.91518	2.13618	0.0115785	AT1G49220.1	RING/U-box superfamily protein	1.86e-17
DKAch01a01273.t1	14.4673	8.82793	1.63881	0.00362092	11.9115	7.33845	1.62316	0.0309981	AT1G45130.1	beta-galactosidase 5	0
DKAch10a18858.t1	66.5045	40.7437	1.63226	0.0140074	74.5918	32.2668	2.31172	0.00274771	AT2G18800.1	xyloglucan endotransglucosylase/hydrolase 21	1.12e-10
DKAch09a30521.t1	14.2783	8.77119	1.62787	0.0155805	15.7352	9.36658	1.67993	0.0368543	AT1G21200.1	sequence-specific DNA binding transcription factors	1.23e-56
DKAch11a06648.t1	59.7101	37.1626	1.60673	0.0273958	85.4559	47.8291	1.78669	0.0111261	AT1G11250.1	syntaxin of plants 125	1.71e-64
DKAch15y12098.t1	45.5658	28.7209	1.5865	0.0294548	62.6851	29.7058	2.1102	0.00473312	AT1G23800.1	aldehyde dehydrogenase 2B7	9.19e-90
DKAch03a24026.t1	9.08954	5.73649	1.58451	0.0501016	9.07705	5.41782	1.67541	0.0336148	AT1G15760.1	Sterile alpha motif (SAM) domain-containing protein	1.05e-57
DKAch09a30033.t1	6.74251	4.25806	1.58347	0.0580773	8.30069	5.31985	1.56033	0.0242391	AT2G02040.1	peptide transporter 2	0
DKAch13a03574.t1	121.428	77.1103	1.57473	0.00737013	134.153	83.0229	1.61585	0.018003	AT1G06130.1	glyoxalase 2-4	5.43e-147
DKAch06a20027.t2	56.3648	35.9437	1.56814	0.000596503	54.4282	39.0338	1.39439	0.00307005	No hits found
DKAch09a30519.t1	16.1264	10.3768	1.55408	0.0102025	14.6138	9.22776	1.58367	0.0354928	AT1G12710.1	phloem protein 2-A12	1.31e-98
DKAch01a02287.t1	32.0112	20.7716	1.54111	0.0270446	40.5952	30.3725	1.33658	0.0460534	No hits found
DKAch07a36814.t2	42.8319	28.1676	1.52061	0.000947536	37.4754	27.7289	1.35149	0.0234486	AT1G19970.1	ER lumen protein retaining receptor family protein	6.23e-121
DKAch06a20027.t1	57.2408	37.7106	1.5179	0.00117066	57.3921	42.2226	1.35928	0.00218793	No hits found
DKAch13a04628.t1	32.714	21.6197	1.51316	0.00550101	31.1785	20.3123	1.53496	0.00693852	No hits found
DKAch01a02203.t1	52.5348	34.7682	1.511	0.00168164	47.4773	35.8896	1.32287	0.0368472	AT1G75800.1	Pathogenesis-related thaumatin superfamily protein	7.46e-109
DKAch01a02238.t1	89.6715	62.2583	1.44031	0.00294656	78.4908	61.9853	1.26628	0.0474591	No hits found
DKAch07a36814.t1	44.0767	30.6709	1.43708	0.00217627	39.8472	28.773	1.38488	0.0218319	AT1G19970.1	ER lumen protein retaining receptor family protein	1.33e-125
DKAch06a20398.t1	68.9722	47.9952	1.43706	0.00734917	64.2802	43.7151	1.47043	0.00126801	AT2G42180.1	0	3.17e-18
DKAch03a24419.t1	44.5057	31.2646	1.42352	0.0254428	47.1507	34.0178	1.38606	0.0166605	AT1G12020.1	0	1.09e-39
DKAch15y11532.t1	11.8837	8.37631	1.41872	0.0622977	12.5928	5.67208	2.22014	0.0243266	AT2G38820.2	Protein of unknown function (DUF506)	4.61e-31
DKAch10a18855.t1	20.9087	15.6174	1.33881	0.0243676	17.5576	12.2656	1.43145	0.0191676	AT1G51680.1	4-coumarate:CoA ligase 1	0
DKAch15y10673.t1	6.0389	4.6729	1.29232	0.0848901	6.29763	4.08682	1.54096	0.0343418	AT1G25450.1	3-ketoacyl-CoA synthase 5	6.82e-135
DKAch03a23515.t1	51.478	39.9351	1.28904	0.0820342	56.4368	43.82	1.28792	0.0442089	AT1G72340.1	NagB/RpiA/CoA transferase-like superfamily protein	0
DKAch04a31552.t1	54.8922	46.7911	1.17313	0.0836503	55.0485	30.7439	1.79055	6.28516e-05	AT1G67100.1	LOB domain-containing protein 40	1.89e-55
DKAch15y12412.t1	1.93456	0	RS-F specific	0.0139928	3.33861	0	RS-F specific	0.00115975	No hits found
DKAch03a23568.t1	10.4937	19.0183	0.55177	0.0348806	10.017	23.1954	0.431851	0.025157	AT1G17420.1	lipoxygenase 3	0
DKAch09a29337.t1	4.52076	8.73326	0.517648	0.0326099	3.67942	11.7789	0.312373	0.0287292	AT2G43290.1	Calcium-binding EF-hand family protein	5.2e-28
DKAch11a06675.t1	19.0604	37.2681	0.511441	0.0670859	19.7173	24.6857	0.798732	0.0125452	AT1G05200.1	glutamate receptor 3.4	0
DKAch06a19975.t1	22.6102	45.1655	0.500607	0.0564718	22.7146	34.1434	0.665271	0.0437993	No hits found
DKAch02a08765.t1	6.2149	12.4214	0.500337	0.0233024	5.3471	10.9653	0.487637	0.0479396	AT1G80780.3	Polynucleotidyl transferase, ribonuclease H-like superfamily protein	3.58e-92
DKAch06a19851.t1	22.7288	45.4629	0.499942	0.0358865	29.7896	44.1037	0.675444	0.0332956	AT1G29000.1	Heavy metal transport/detoxification superfamily protein	1.03e-09
DKAch02a08828.t1	4.19532	8.53038	0.49181	0.073233	4.43272	6.68076	0.663505	0.00375938	AT1G60030.1	nucleobase-ascorbate transporter 7	2.2e-103
DKAch10a18102.t1	8.63158	18.1749	0.474918	0.0259812	8.20586	12.2544	0.669626	0.0232914	No hits found
DKAch07a35031.t1	8.32829	17.7757	0.468522	0.0746923	10.3074	14.6364	0.704231	0.0302819	AT1G48910.1	Flavin-containing monooxygenase family protein	4.02e-58
DKAch06a19588.t1	3.92465	8.38825	0.467875	0.0925226	4.23778	7.57416	0.559505	0.00243815	AT1G16220.1	Protein phosphatase 2C family protein	2.26e-117
DKAch03a23745.t1	8.8287	19.3508	0.456245	0.0359572	7.81719	10.686	0.731537	0.0159633	AT1G51940.1	protein kinase family protein / peptidoglycan-binding LysM domain-containing protein	0
DKAch10a17819.t1	6.56248	14.7111	0.446091	0.00978666	9.82802	19.4237	0.505981	0.000129076	AT1G13340.1	Regulator of Vps4 activity in the MVB pathway protein	2.85e-66
DKAch13a03835.t1	3.88139	9.07259	0.427815	0.000537468	4.6804	8.28769	0.564742	0.0127077	AT1G68940.3	Armadillo/beta-catenin-like repeat family protein	7.91e-29
DKAch15y12096.t1	3.57756	8.49469	0.421153	0.0372351	2.59496	4.91908	0.527529	0.012451	AT1G70300.1	K+ uptake permease 6	0
DKAch13a03761.t1	2.14565	5.16111	0.415735	0.028625	1.80093	5.89186	0.305663	0.00115368	AT2G40460.1	Major facilitator superfamily protein	6.73e-152
DKAch09a30300.t1	2.30207	5.57218	0.413136	0.0118222	2.0597	5.91586	0.348167	4.73089e-06	AT1G07725.1	exocyst subunit exo70 family protein H6	6.31e-124
DKAch08a33242.t1	1.89807	4.6006	0.41257	0.0228493	2.38261	3.58222	0.665123	0.0328841	AT2G16400.1	BEL1-like homeodomain 7	2.39e-39
DKAch06a19585.t1	3.58689	8.73998	0.4104	0.000313267	4.3387	8.34002	0.520226	0.032374	AT2G03340.1	WRKY DNA-binding protein 3	1.7e-64
DKAch12a26887.t1	6.79161	16.5613	0.410089	0.0103657	6.94111	13.9244	0.498486	0.00906815	AT1G72200.1	RING/U-box superfamily protein	9.06e-67
DKAch07a36457.t1	3.21995	8.12482	0.396309	0.0940353	2.71998	5.09771	0.533568	0.0247037	AT1G35420.2	alpha/beta-Hydrolases superfamily protein	2.06e-18
DKAch01a01427.t1	2.55648	6.48912	0.393964	0.0407576	2.50004	4.42056	0.565548	0.0260489	AT2G02040.1	peptide transporter 2	0
DKAch05a15198.t1	0.685763	1.77369	0.386631	0.0657519	0.687009	2.00319	0.342957	0.00631965	AT2G02480.1	AAA-type ATPase family protein	1.83e-99
DKAch06a19707.t1	2.52267	6.57414	0.383726	0.00570016	2.41163	5.31236	0.453965	0.00434729	AT1G34320.1	Protein of unknown function (DUF668)	1.58e-24
DKAch06a19587.t1	5.9331	16.4301	0.361112	3.4148e-06	5.18125	11.5303	0.449362	0.000800349	AT1G24480.1	S-adenosyl-L-methionine-dependent methyltransferases superfamily protein	2.51e-24
DKAch01a02683.t1	4.44761	12.3435	0.360319	0.0159551	7.07069	8.16023	0.866482	0.0372613	AT1G66980.1	suppressor of npr1-1 constitutive 4	5.33e-18
DKAch05a16768.t1	1.75636	4.92984	0.356271	0.000888954	1.87144	4.19792	0.445803	0.0385743	AT1G34420.1	leucine-rich repeat transmembrane protein kinase family protein	0
DKAch07a36599.t1	3.00233	8.43537	0.355922	0.047621	3.02258	5.78104	0.522844	0.0356058	AT1G34540.1	cytochrome P450, family 94, subfamily D, polypeptide 1	6.76e-32
DKAch01a02354.t1	3.47958	10.0073	0.347703	0.00900588	1.84381	5.09912	0.361593	0.00645483	No hits found
DKAch04a31390.t1	1.41242	4.12438	0.342455	8.48487e-05	1.23544	2.8882	0.427755	0.0180631	AT2G31800.1	Integrin-linked protein kinase family	2e-67
DKAch04a31221.t1	2.32269	6.78301	0.342428	0.0850831	2.18398	3.7498	0.582426	0.0483365	No hits found
DKAch01a02692.t1	2.78663	8.32816	0.334603	0.0535091	4.60135	5.58588	0.823747	0.0202838	AT1G66920.2	Protein kinase superfamily protein	5.8e-15
DKAch11a07159.t1	64.5703	196.726	0.328226	3.17129e-07	67.6707	147.074	0.460113	0.00133594	No hits found
DKAch07a35161.t1	0.683769	2.15971	0.316602	0.0160438	0.430708	1.65764	0.259832	0.0212877	AT1G20550.1	O-fucosyltransferase family protein	1.93e-71
DKAch01a03079.t1	5.72114	19.2724	0.296856	6.72636e-05	5.2749	13.6689	0.385905	0.0427764	No hits found
DKAch09a30769.t1	2.36731	9.11351	0.259758	1.57208e-05	2.83276	4.53743	0.62431	0.0150611	AT1G24130.1	Transducin/WD40 repeat-like superfamily protein	2.15e-139
DKAch09a30212.t1	1.04944	4.14338	0.25328	0.0135234	1.40936	3.99317	0.352944	0.00579337	AT2G37630.1	myb-like HTH transcriptional regulator family protein	8.14e-121
DKAch05a17441.t1	2.95044	11.91	0.247729	1.57064e-07	4.22821	9.50503	0.444839	7.0297e-05	AT2G16250.1	Leucine-rich repeat protein kinase family protein	0
DKAch12a27816.t1	2.18092	8.92333	0.244406	1.2406e-05	2.39371	5.17027	0.462976	0.0276139	AT2G46400.1	WRKY DNA-binding protein 46	1.53e-37
DKAch01a01711.t1	0.589152	3.56719	0.165159	0.0586426	0.349881	2.87159	0.121842	0.0239459	No hits found
DKAch10a18752.t1	0.149177	1.28946	0.11569	0.0269775	0.083006	1.52933	0.0542762	0.00566985	AT2G26190.1	calmodulin-binding family protein	7.72e-128
DKAch02a09800.t1	0.190557	1.7893	0.106498	0.00704275	0.165853	2.2794	0.0727619	0.0256863	AT2G46400.1	WRKY DNA-binding protein 46	1.71e-36
